# Supplementary material for: Identification of ASCL1 as a determinant for human iPSC-derived dopaminergic neurons
Source: Sci Rep. 2021 Nov 15;11:22257. doi: 10.1038/s41598-021-01366-4 (PMC8593045; doi:10.1038/s41598-021-01366-4)
Supplement: Supplementary file 3 — Supplementary Information 3. [file 41598_2021_1366_MOESM3_ESM.xlsx]

## Sheet: Sheet 1 - overlap (1)
overlap (1)
Overlap Results
Collection(s):	GO
# overlaps shown:	10
# genesets in collections:	10185
# genes in comparison (n):	535
# genes in universe (N):	40312
Gene Set Name	# Genes in Gene Set (K)	Description	# Genes in Overlap (k)	k/K	p-value	FDR q-value
GOBP_NEUROGENESIS	1613	Generation of cells within the nervous system. [GO_REF:0000021, GOC:cls, GOC:curators, GOC:dgh, GOC:dph, GOC:jid]	116	0.0719	2.06e-51	2.1e-47
GOBP_NEURON_DIFFERENTIATION	1357	The process in which a relatively unspecialized cell acquires specialized features of a neuron. [GOC:mah]	102	0.0752	1.09e-46	5.54e-43
GOMF_DNA_BINDING_TRANSCRIPTION_FACTOR_ACTIVITY	1430	A transcription regulator activity that modulates transcription of gene sets via selective and non-covalent binding to a specific double-stranded genomic DNA sequence (sometimes referred to as a motif) within a cis-regulatory region. Regulatory regions include promoters (proximal and distal) and enhancers. Genes are transcriptional units, and include bacterial operons. [GOC:txnOH-2018]	96	0.0671	1.03e-39	3.48e-36
GOCC_CHROMATIN	1222	The ordered and organized complex of DNA, protein, and sometimes RNA, that forms the chromosome. [GOC:elh, PMID:20404130]	89	0.0728	1.66e-39	4.22e-36
GOMF_TRANSCRIPTION_REGULATOR_ACTIVITY	1909	A molecular function that controls the rate, timing and/or magnitude of gene transcription. The function of transcriptional regulators is to modulate gene expression at the transcription step so that they are expressed in the right cell at the right time and in the right amount throughout the life of the cell and the organism. Genes are transcriptional units, and include bacterial operons. [GOC:p…	108	0.0566	5.08e-38	1.03e-34
GOMF_CIS_REGULATORY_REGION_SEQUENCE_SPECIFIC_DNA_BINDING	1219	Interacting selectively and non-covalently with a specific upstream regulatory DNA sequence (transcription factor recognition sequence or binding site) located in cis relative to the transcription start site (i.e., on the same strand of DNA) of a gene transcribed by some RNA polymerase. The proximal promoter is in cis with and relatively close to the core promoter. [GOC:txnOH-2018]	86	0.0705	4.15e-37	7.04e-34
GOMF_SEQUENCE_SPECIFIC_DNA_BINDING	1672	Interacting selectively and non-covalently with DNA of a specific nucleotide composition, e.g. GC-rich DNA binding, or with a specific sequence motif or type of DNA e.g. promotor binding or rDNA binding. [GOC:jl]	99	0.0592	2.24e-36	3.25e-33
GOBP_CENTRAL_NERVOUS_SYSTEM_DEVELOPMENT	980	The process whose specific outcome is the progression of the central nervous system over time, from its formation to the mature structure. The central nervous system is the core nervous system that serves an integrating and coordinating function. In vertebrates it consists of the brain and spinal cord. In those invertebrates with a central nervous system it typically consists of a brain, cerebral…	74	0.0755	8.1e-34	1.03e-30
GOCC_CHROMOSOME	1782	A structure composed of a very long molecule of DNA and associated proteins (e.g. histones) that carries hereditary information. [ISBN:0198547684]	93	0.0522	6.53e-30	7.39e-27
GOBP_NEURON_DEVELOPMENT	1109	The process whose specific outcome is the progression of a neuron over time, from initial commitment of the cell to a specific fate, to the fully functional differentiated cell. [GOC:dph]	71	0.064	4.93e-28	5.02e-25
Gene/Gene Set Overlap Matrix
Entrez Gene Id	Gene Symbol	Gene Description	GOBP_NEUROGENESIS	GOBP_NEURON_DIFFERENTIATION	GOMF_DNA_BINDING_TRANSCRIPTION_FACTOR_ACTIVITY	GOCC_CHROMATIN	GOMF_TRANSCRIPTION_REGULATOR_ACTIVITY	GOMF_CIS_REGULATORY_REGION_SEQUENCE_SPECIFIC_DNA_BINDING	GOMF_SEQUENCE_SPECIFIC_DNA_BINDING	GOBP_CENTRAL_NERVOUS_SYSTEM_DEVELOPMENT	GOCC_CHROMOSOME	GOBP_NEURON_DEVELOPMENT
4781	NFIB	nuclear factor I B [Source:HGNC Symbol;Acc:HGNC:7785]	GOBP_NEUROGENESIS	GOBP_NEURON_DIFFERENTIATION	GOMF_DNA_BINDING_TRANSCRIPTION_FACTOR_ACTIVITY	GOCC_CHROMATIN	GOMF_TRANSCRIPTION_REGULATOR_ACTIVITY	GOMF_CIS_REGULATORY_REGION_SEQUENCE_SPECIFIC_DNA_BINDING	GOMF_SEQUENCE_SPECIFIC_DNA_BINDING	GOBP_CENTRAL_NERVOUS_SYSTEM_DEVELOPMENT	GOCC_CHROMOSOME	GOBP_NEURON_DEVELOPMENT
3670	ISL1	ISL LIM homeobox 1 [Source:HGNC Symbol;Acc:HGNC:6132]	GOBP_NEUROGENESIS	GOBP_NEURON_DIFFERENTIATION	GOMF_DNA_BINDING_TRANSCRIPTION_FACTOR_ACTIVITY	GOCC_CHROMATIN	GOMF_TRANSCRIPTION_REGULATOR_ACTIVITY	GOMF_CIS_REGULATORY_REGION_SEQUENCE_SPECIFIC_DNA_BINDING	GOMF_SEQUENCE_SPECIFIC_DNA_BINDING	GOBP_CENTRAL_NERVOUS_SYSTEM_DEVELOPMENT	GOCC_CHROMOSOME	GOBP_NEURON_DEVELOPMENT
4929	NR4A2	nuclear receptor subfamily 4 group A member 2 [Source:HGNC Symbol;Acc:HGNC:7981]	GOBP_NEUROGENESIS	GOBP_NEURON_DIFFERENTIATION	GOMF_DNA_BINDING_TRANSCRIPTION_FACTOR_ACTIVITY	GOCC_CHROMATIN	GOMF_TRANSCRIPTION_REGULATOR_ACTIVITY	GOMF_CIS_REGULATORY_REGION_SEQUENCE_SPECIFIC_DNA_BINDING	GOMF_SEQUENCE_SPECIFIC_DNA_BINDING	GOBP_CENTRAL_NERVOUS_SYSTEM_DEVELOPMENT	GOCC_CHROMOSOME	GOBP_NEURON_DEVELOPMENT
170302	ARX	aristaless related homeobox [Source:HGNC Symbol;Acc:HGNC:18060]	GOBP_NEUROGENESIS	GOBP_NEURON_DIFFERENTIATION	GOMF_DNA_BINDING_TRANSCRIPTION_FACTOR_ACTIVITY	GOCC_CHROMATIN	GOMF_TRANSCRIPTION_REGULATOR_ACTIVITY	GOMF_CIS_REGULATORY_REGION_SEQUENCE_SPECIFIC_DNA_BINDING	GOMF_SEQUENCE_SPECIFIC_DNA_BINDING	GOBP_CENTRAL_NERVOUS_SYSTEM_DEVELOPMENT	GOCC_CHROMOSOME	GOBP_NEURON_DEVELOPMENT
3975	LHX1	LIM homeobox 1 [Source:HGNC Symbol;Acc:HGNC:6593]	GOBP_NEUROGENESIS	GOBP_NEURON_DIFFERENTIATION	GOMF_DNA_BINDING_TRANSCRIPTION_FACTOR_ACTIVITY	GOCC_CHROMATIN	GOMF_TRANSCRIPTION_REGULATOR_ACTIVITY	GOMF_CIS_REGULATORY_REGION_SEQUENCE_SPECIFIC_DNA_BINDING	GOMF_SEQUENCE_SPECIFIC_DNA_BINDING	GOBP_CENTRAL_NERVOUS_SYSTEM_DEVELOPMENT	GOCC_CHROMOSOME	GOBP_NEURON_DEVELOPMENT
25806	VAX2	ventral anterior homeobox 2 [Source:HGNC Symbol;Acc:HGNC:12661]	GOBP_NEUROGENESIS	GOBP_NEURON_DIFFERENTIATION	GOMF_DNA_BINDING_TRANSCRIPTION_FACTOR_ACTIVITY	GOCC_CHROMATIN	GOMF_TRANSCRIPTION_REGULATOR_ACTIVITY	GOMF_CIS_REGULATORY_REGION_SEQUENCE_SPECIFIC_DNA_BINDING	GOMF_SEQUENCE_SPECIFIC_DNA_BINDING	GOBP_CENTRAL_NERVOUS_SYSTEM_DEVELOPMENT	GOCC_CHROMOSOME	GOBP_NEURON_DEVELOPMENT
5076	PAX2	paired box 2 [Source:HGNC Symbol;Acc:HGNC:8616]	GOBP_NEUROGENESIS	GOBP_NEURON_DIFFERENTIATION	GOMF_DNA_BINDING_TRANSCRIPTION_FACTOR_ACTIVITY	GOCC_CHROMATIN	GOMF_TRANSCRIPTION_REGULATOR_ACTIVITY	GOMF_CIS_REGULATORY_REGION_SEQUENCE_SPECIFIC_DNA_BINDING	GOMF_SEQUENCE_SPECIFIC_DNA_BINDING	GOBP_CENTRAL_NERVOUS_SYSTEM_DEVELOPMENT	GOCC_CHROMOSOME	GOBP_NEURON_DEVELOPMENT
474	ATOH1	atonal bHLH transcription factor 1 [Source:HGNC Symbol;Acc:HGNC:797]	GOBP_NEUROGENESIS	GOBP_NEURON_DIFFERENTIATION	GOMF_DNA_BINDING_TRANSCRIPTION_FACTOR_ACTIVITY	GOCC_CHROMATIN	GOMF_TRANSCRIPTION_REGULATOR_ACTIVITY	GOMF_CIS_REGULATORY_REGION_SEQUENCE_SPECIFIC_DNA_BINDING	GOMF_SEQUENCE_SPECIFIC_DNA_BINDING	GOBP_CENTRAL_NERVOUS_SYSTEM_DEVELOPMENT	GOCC_CHROMOSOME	GOBP_NEURON_DEVELOPMENT
1749	DLX5	distal-less homeobox 5 [Source:HGNC Symbol;Acc:HGNC:2918]	GOBP_NEUROGENESIS	GOBP_NEURON_DIFFERENTIATION	GOMF_DNA_BINDING_TRANSCRIPTION_FACTOR_ACTIVITY	GOCC_CHROMATIN	GOMF_TRANSCRIPTION_REGULATOR_ACTIVITY	GOMF_CIS_REGULATORY_REGION_SEQUENCE_SPECIFIC_DNA_BINDING	GOMF_SEQUENCE_SPECIFIC_DNA_BINDING	GOBP_CENTRAL_NERVOUS_SYSTEM_DEVELOPMENT	GOCC_CHROMOSOME	GOBP_NEURON_DEVELOPMENT
429	ASCL1	achaete-scute family bHLH transcription factor 1 [Source:HGNC Symbol;Acc:HGNC:738]	GOBP_NEUROGENESIS	GOBP_NEURON_DIFFERENTIATION	GOMF_DNA_BINDING_TRANSCRIPTION_FACTOR_ACTIVITY	GOCC_CHROMATIN	GOMF_TRANSCRIPTION_REGULATOR_ACTIVITY	GOMF_CIS_REGULATORY_REGION_SEQUENCE_SPECIFIC_DNA_BINDING	GOMF_SEQUENCE_SPECIFIC_DNA_BINDING	GOBP_CENTRAL_NERVOUS_SYSTEM_DEVELOPMENT	GOCC_CHROMOSOME	GOBP_NEURON_DEVELOPMENT
4760	NEUROD1	neuronal differentiation 1 [Source:HGNC Symbol;Acc:HGNC:7762]	GOBP_NEUROGENESIS	GOBP_NEURON_DIFFERENTIATION	GOMF_DNA_BINDING_TRANSCRIPTION_FACTOR_ACTIVITY	GOCC_CHROMATIN	GOMF_TRANSCRIPTION_REGULATOR_ACTIVITY	GOMF_CIS_REGULATORY_REGION_SEQUENCE_SPECIFIC_DNA_BINDING	GOMF_SEQUENCE_SPECIFIC_DNA_BINDING	GOBP_CENTRAL_NERVOUS_SYSTEM_DEVELOPMENT	GOCC_CHROMOSOME	GOBP_NEURON_DEVELOPMENT
4761	NEUROD2	neuronal differentiation 2 [Source:HGNC Symbol;Acc:HGNC:7763]	GOBP_NEUROGENESIS	GOBP_NEURON_DIFFERENTIATION	GOMF_DNA_BINDING_TRANSCRIPTION_FACTOR_ACTIVITY	GOCC_CHROMATIN	GOMF_TRANSCRIPTION_REGULATOR_ACTIVITY	GOMF_CIS_REGULATORY_REGION_SEQUENCE_SPECIFIC_DNA_BINDING	GOMF_SEQUENCE_SPECIFIC_DNA_BINDING	GOBP_CENTRAL_NERVOUS_SYSTEM_DEVELOPMENT	GOCC_CHROMOSOME	GOBP_NEURON_DEVELOPMENT
5090	PBX3	PBX homeobox 3 [Source:HGNC Symbol;Acc:HGNC:8634]	GOBP_NEUROGENESIS	GOBP_NEURON_DIFFERENTIATION	GOMF_DNA_BINDING_TRANSCRIPTION_FACTOR_ACTIVITY	GOCC_CHROMATIN	GOMF_TRANSCRIPTION_REGULATOR_ACTIVITY	GOMF_CIS_REGULATORY_REGION_SEQUENCE_SPECIFIC_DNA_BINDING	GOMF_SEQUENCE_SPECIFIC_DNA_BINDING	GOBP_CENTRAL_NERVOUS_SYSTEM_DEVELOPMENT	GOCC_CHROMOSOME	GOBP_NEURON_DEVELOPMENT
5629	PROX1	prospero homeobox 1 [Source:HGNC Symbol;Acc:HGNC:9459]	GOBP_NEUROGENESIS	GOBP_NEURON_DIFFERENTIATION	GOMF_DNA_BINDING_TRANSCRIPTION_FACTOR_ACTIVITY	GOCC_CHROMATIN	GOMF_TRANSCRIPTION_REGULATOR_ACTIVITY	GOMF_CIS_REGULATORY_REGION_SEQUENCE_SPECIFIC_DNA_BINDING	GOMF_SEQUENCE_SPECIFIC_DNA_BINDING	GOBP_CENTRAL_NERVOUS_SYSTEM_DEVELOPMENT	GOCC_CHROMOSOME
1746	DLX2	distal-less homeobox 2 [Source:HGNC Symbol;Acc:HGNC:2915]	GOBP_NEUROGENESIS	GOBP_NEURON_DIFFERENTIATION	GOMF_DNA_BINDING_TRANSCRIPTION_FACTOR_ACTIVITY	GOCC_CHROMATIN	GOMF_TRANSCRIPTION_REGULATOR_ACTIVITY	GOMF_CIS_REGULATORY_REGION_SEQUENCE_SPECIFIC_DNA_BINDING	GOMF_SEQUENCE_SPECIFIC_DNA_BINDING	GOBP_CENTRAL_NERVOUS_SYSTEM_DEVELOPMENT	GOCC_CHROMOSOME
1745	DLX1	distal-less homeobox 1 [Source:HGNC Symbol;Acc:HGNC:2914]	GOBP_NEUROGENESIS	GOBP_NEURON_DIFFERENTIATION	GOMF_DNA_BINDING_TRANSCRIPTION_FACTOR_ACTIVITY	GOCC_CHROMATIN	GOMF_TRANSCRIPTION_REGULATOR_ACTIVITY	GOMF_CIS_REGULATORY_REGION_SEQUENCE_SPECIFIC_DNA_BINDING	GOMF_SEQUENCE_SPECIFIC_DNA_BINDING	GOBP_CENTRAL_NERVOUS_SYSTEM_DEVELOPMENT	GOCC_CHROMOSOME
6496	SIX3	SIX homeobox 3 [Source:HGNC Symbol;Acc:HGNC:10889]	GOBP_NEUROGENESIS	GOBP_NEURON_DIFFERENTIATION	GOMF_DNA_BINDING_TRANSCRIPTION_FACTOR_ACTIVITY	GOCC_CHROMATIN	GOMF_TRANSCRIPTION_REGULATOR_ACTIVITY	GOMF_CIS_REGULATORY_REGION_SEQUENCE_SPECIFIC_DNA_BINDING	GOMF_SEQUENCE_SPECIFIC_DNA_BINDING	GOBP_CENTRAL_NERVOUS_SYSTEM_DEVELOPMENT	GOCC_CHROMOSOME
10215	OLIG2	oligodendrocyte transcription factor 2 [Source:HGNC Symbol;Acc:HGNC:9398]	GOBP_NEUROGENESIS	GOBP_NEURON_DIFFERENTIATION	GOMF_DNA_BINDING_TRANSCRIPTION_FACTOR_ACTIVITY	GOCC_CHROMATIN	GOMF_TRANSCRIPTION_REGULATOR_ACTIVITY	GOMF_CIS_REGULATORY_REGION_SEQUENCE_SPECIFIC_DNA_BINDING	GOMF_SEQUENCE_SPECIFIC_DNA_BINDING	GOBP_CENTRAL_NERVOUS_SYSTEM_DEVELOPMENT	GOCC_CHROMOSOME
219409	GSX1	GS homeobox 1 [Source:HGNC Symbol;Acc:HGNC:20374]	GOBP_NEUROGENESIS	GOBP_NEURON_DIFFERENTIATION	GOMF_DNA_BINDING_TRANSCRIPTION_FACTOR_ACTIVITY	GOCC_CHROMATIN	GOMF_TRANSCRIPTION_REGULATOR_ACTIVITY	GOMF_CIS_REGULATORY_REGION_SEQUENCE_SPECIFIC_DNA_BINDING	GOMF_SEQUENCE_SPECIFIC_DNA_BINDING	GOBP_CENTRAL_NERVOUS_SYSTEM_DEVELOPMENT	GOCC_CHROMOSOME
63974	NEUROD6	neuronal differentiation 6 [Source:HGNC Symbol;Acc:HGNC:13804]	GOBP_NEUROGENESIS	GOBP_NEURON_DIFFERENTIATION	GOMF_DNA_BINDING_TRANSCRIPTION_FACTOR_ACTIVITY	GOCC_CHROMATIN	GOMF_TRANSCRIPTION_REGULATOR_ACTIVITY	GOMF_CIS_REGULATORY_REGION_SEQUENCE_SPECIFIC_DNA_BINDING	GOMF_SEQUENCE_SPECIFIC_DNA_BINDING	GOBP_CENTRAL_NERVOUS_SYSTEM_DEVELOPMENT	GOCC_CHROMOSOME
2018	EMX2	empty spiracles homeobox 2 [Source:HGNC Symbol;Acc:HGNC:3341]	GOBP_NEUROGENESIS	GOBP_NEURON_DIFFERENTIATION	GOMF_DNA_BINDING_TRANSCRIPTION_FACTOR_ACTIVITY	GOCC_CHROMATIN	GOMF_TRANSCRIPTION_REGULATOR_ACTIVITY	GOMF_CIS_REGULATORY_REGION_SEQUENCE_SPECIFIC_DNA_BINDING	GOMF_SEQUENCE_SPECIFIC_DNA_BINDING	GOBP_CENTRAL_NERVOUS_SYSTEM_DEVELOPMENT	GOCC_CHROMOSOME
256297	PTF1A	pancreas associated transcription factor 1a [Source:HGNC Symbol;Acc:HGNC:23734]	GOBP_NEUROGENESIS	GOBP_NEURON_DIFFERENTIATION	GOMF_DNA_BINDING_TRANSCRIPTION_FACTOR_ACTIVITY	GOCC_CHROMATIN	GOMF_TRANSCRIPTION_REGULATOR_ACTIVITY	GOMF_CIS_REGULATORY_REGION_SEQUENCE_SPECIFIC_DNA_BINDING	GOMF_SEQUENCE_SPECIFIC_DNA_BINDING	GOBP_CENTRAL_NERVOUS_SYSTEM_DEVELOPMENT	GOCC_CHROMOSOME
4211	MEIS1	Meis homeobox 1 [Source:HGNC Symbol;Acc:HGNC:7000]	GOBP_NEUROGENESIS	GOBP_NEURON_DIFFERENTIATION	GOMF_DNA_BINDING_TRANSCRIPTION_FACTOR_ACTIVITY	GOCC_CHROMATIN	GOMF_TRANSCRIPTION_REGULATOR_ACTIVITY	GOMF_CIS_REGULATORY_REGION_SEQUENCE_SPECIFIC_DNA_BINDING	GOMF_SEQUENCE_SPECIFIC_DNA_BINDING	GOBP_CENTRAL_NERVOUS_SYSTEM_DEVELOPMENT	GOCC_CHROMOSOME
5080	PAX6	paired box 6 [Source:HGNC Symbol;Acc:HGNC:8620]	GOBP_NEUROGENESIS	GOBP_NEURON_DIFFERENTIATION	GOMF_DNA_BINDING_TRANSCRIPTION_FACTOR_ACTIVITY	GOCC_CHROMATIN	GOMF_TRANSCRIPTION_REGULATOR_ACTIVITY	GOMF_CIS_REGULATORY_REGION_SEQUENCE_SPECIFIC_DNA_BINDING	GOMF_SEQUENCE_SPECIFIC_DNA_BINDING	GOBP_CENTRAL_NERVOUS_SYSTEM_DEVELOPMENT	GOCC_CHROMOSOME
167826	OLIG3	oligodendrocyte transcription factor 3 [Source:HGNC Symbol;Acc:HGNC:18003]	GOBP_NEUROGENESIS	GOBP_NEURON_DIFFERENTIATION	GOMF_DNA_BINDING_TRANSCRIPTION_FACTOR_ACTIVITY	GOCC_CHROMATIN	GOMF_TRANSCRIPTION_REGULATOR_ACTIVITY	GOMF_CIS_REGULATORY_REGION_SEQUENCE_SPECIFIC_DNA_BINDING	GOMF_SEQUENCE_SPECIFIC_DNA_BINDING	GOBP_CENTRAL_NERVOUS_SYSTEM_DEVELOPMENT	GOCC_CHROMOSOME
116448	OLIG1	oligodendrocyte transcription factor 1 [Source:HGNC Symbol;Acc:HGNC:16983]	GOBP_NEUROGENESIS	GOBP_NEURON_DIFFERENTIATION	GOMF_DNA_BINDING_TRANSCRIPTION_FACTOR_ACTIVITY	GOCC_CHROMATIN	GOMF_TRANSCRIPTION_REGULATOR_ACTIVITY	GOMF_CIS_REGULATORY_REGION_SEQUENCE_SPECIFIC_DNA_BINDING	GOMF_SEQUENCE_SPECIFIC_DNA_BINDING	GOBP_CENTRAL_NERVOUS_SYSTEM_DEVELOPMENT	GOCC_CHROMOSOME
2625	GATA3	GATA binding protein 3 [Source:HGNC Symbol;Acc:HGNC:4172]	GOBP_NEUROGENESIS	GOBP_NEURON_DIFFERENTIATION	GOMF_DNA_BINDING_TRANSCRIPTION_FACTOR_ACTIVITY	GOCC_CHROMATIN	GOMF_TRANSCRIPTION_REGULATOR_ACTIVITY	GOMF_CIS_REGULATORY_REGION_SEQUENCE_SPECIFIC_DNA_BINDING	GOMF_SEQUENCE_SPECIFIC_DNA_BINDING		GOCC_CHROMOSOME	GOBP_NEURON_DEVELOPMENT
2128	EVX1	even-skipped homeobox 1 [Source:HGNC Symbol;Acc:HGNC:3506]	GOBP_NEUROGENESIS	GOBP_NEURON_DIFFERENTIATION	GOMF_DNA_BINDING_TRANSCRIPTION_FACTOR_ACTIVITY	GOCC_CHROMATIN	GOMF_TRANSCRIPTION_REGULATOR_ACTIVITY	GOMF_CIS_REGULATORY_REGION_SEQUENCE_SPECIFIC_DNA_BINDING	GOMF_SEQUENCE_SPECIFIC_DNA_BINDING		GOCC_CHROMOSOME	GOBP_NEURON_DEVELOPMENT
23040	MYT1L	myelin transcription factor 1 like [Source:HGNC Symbol;Acc:HGNC:7623]	GOBP_NEUROGENESIS	GOBP_NEURON_DIFFERENTIATION	GOMF_DNA_BINDING_TRANSCRIPTION_FACTOR_ACTIVITY	GOCC_CHROMATIN	GOMF_TRANSCRIPTION_REGULATOR_ACTIVITY	GOMF_CIS_REGULATORY_REGION_SEQUENCE_SPECIFIC_DNA_BINDING	GOMF_SEQUENCE_SPECIFIC_DNA_BINDING		GOCC_CHROMOSOME	GOBP_NEURON_DEVELOPMENT
58158	NEUROD4	neuronal differentiation 4 [Source:HGNC Symbol;Acc:HGNC:13802]	GOBP_NEUROGENESIS	GOBP_NEURON_DIFFERENTIATION	GOMF_DNA_BINDING_TRANSCRIPTION_FACTOR_ACTIVITY	GOCC_CHROMATIN	GOMF_TRANSCRIPTION_REGULATOR_ACTIVITY	GOMF_CIS_REGULATORY_REGION_SEQUENCE_SPECIFIC_DNA_BINDING	GOMF_SEQUENCE_SPECIFIC_DNA_BINDING		GOCC_CHROMOSOME	GOBP_NEURON_DEVELOPMENT
6929	TCF3	transcription factor 3 [Source:HGNC Symbol;Acc:HGNC:11633]	GOBP_NEUROGENESIS	GOBP_NEURON_DIFFERENTIATION	GOMF_DNA_BINDING_TRANSCRIPTION_FACTOR_ACTIVITY	GOCC_CHROMATIN	GOMF_TRANSCRIPTION_REGULATOR_ACTIVITY	GOMF_CIS_REGULATORY_REGION_SEQUENCE_SPECIFIC_DNA_BINDING	GOMF_SEQUENCE_SPECIFIC_DNA_BINDING		GOCC_CHROMOSOME
4762	NEUROG1	neurogenin 1 [Source:HGNC Symbol;Acc:HGNC:7764]	GOBP_NEUROGENESIS	GOBP_NEURON_DIFFERENTIATION	GOMF_DNA_BINDING_TRANSCRIPTION_FACTOR_ACTIVITY	GOCC_CHROMATIN	GOMF_TRANSCRIPTION_REGULATOR_ACTIVITY	GOMF_CIS_REGULATORY_REGION_SEQUENCE_SPECIFIC_DNA_BINDING	GOMF_SEQUENCE_SPECIFIC_DNA_BINDING		GOCC_CHROMOSOME
6938	TCF12	transcription factor 12 [Source:HGNC Symbol;Acc:HGNC:11623]	GOBP_NEUROGENESIS	GOBP_NEURON_DIFFERENTIATION	GOMF_DNA_BINDING_TRANSCRIPTION_FACTOR_ACTIVITY	GOCC_CHROMATIN	GOMF_TRANSCRIPTION_REGULATOR_ACTIVITY	GOMF_CIS_REGULATORY_REGION_SEQUENCE_SPECIFIC_DNA_BINDING	GOMF_SEQUENCE_SPECIFIC_DNA_BINDING		GOCC_CHROMOSOME
6925	TCF4	transcription factor 4 [Source:HGNC Symbol;Acc:HGNC:11634]	GOBP_NEUROGENESIS	GOBP_NEURON_DIFFERENTIATION	GOMF_DNA_BINDING_TRANSCRIPTION_FACTOR_ACTIVITY	GOCC_CHROMATIN	GOMF_TRANSCRIPTION_REGULATOR_ACTIVITY	GOMF_CIS_REGULATORY_REGION_SEQUENCE_SPECIFIC_DNA_BINDING	GOMF_SEQUENCE_SPECIFIC_DNA_BINDING		GOCC_CHROMOSOME
4610	MYCL	MYCL proto-oncogene, bHLH transcription factor [Source:HGNC Symbol;Acc:HGNC:7555]	GOBP_NEUROGENESIS	GOBP_NEURON_DIFFERENTIATION	GOMF_DNA_BINDING_TRANSCRIPTION_FACTOR_ACTIVITY	GOCC_CHROMATIN	GOMF_TRANSCRIPTION_REGULATOR_ACTIVITY	GOMF_CIS_REGULATORY_REGION_SEQUENCE_SPECIFIC_DNA_BINDING	GOMF_SEQUENCE_SPECIFIC_DNA_BINDING		GOCC_CHROMOSOME
50805	IRX4	iroquois homeobox 4 [Source:HGNC Symbol;Acc:HGNC:6129]	GOBP_NEUROGENESIS	GOBP_NEURON_DIFFERENTIATION	GOMF_DNA_BINDING_TRANSCRIPTION_FACTOR_ACTIVITY	GOCC_CHROMATIN	GOMF_TRANSCRIPTION_REGULATOR_ACTIVITY	GOMF_CIS_REGULATORY_REGION_SEQUENCE_SPECIFIC_DNA_BINDING	GOMF_SEQUENCE_SPECIFIC_DNA_BINDING		GOCC_CHROMOSOME
63973	NEUROG2	neurogenin 2 [Source:HGNC Symbol;Acc:HGNC:13805]	GOBP_NEUROGENESIS	GOBP_NEURON_DIFFERENTIATION	GOMF_DNA_BINDING_TRANSCRIPTION_FACTOR_ACTIVITY	GOCC_CHROMATIN	GOMF_TRANSCRIPTION_REGULATOR_ACTIVITY	GOMF_CIS_REGULATORY_REGION_SEQUENCE_SPECIFIC_DNA_BINDING	GOMF_SEQUENCE_SPECIFIC_DNA_BINDING		GOCC_CHROMOSOME
27319	BHLHE22	basic helix-loop-helix family member e22 [Source:HGNC Symbol;Acc:HGNC:11963]	GOBP_NEUROGENESIS	GOBP_NEURON_DIFFERENTIATION	GOMF_DNA_BINDING_TRANSCRIPTION_FACTOR_ACTIVITY	GOCC_CHROMATIN	GOMF_TRANSCRIPTION_REGULATOR_ACTIVITY	GOMF_CIS_REGULATORY_REGION_SEQUENCE_SPECIFIC_DNA_BINDING	GOMF_SEQUENCE_SPECIFIC_DNA_BINDING		GOCC_CHROMOSOME
23440	OTP	orthopedia homeobox [Source:HGNC Symbol;Acc:HGNC:8518]	GOBP_NEUROGENESIS	GOBP_NEURON_DIFFERENTIATION	GOMF_DNA_BINDING_TRANSCRIPTION_FACTOR_ACTIVITY	GOCC_CHROMATIN	GOMF_TRANSCRIPTION_REGULATOR_ACTIVITY		GOMF_SEQUENCE_SPECIFIC_DNA_BINDING	GOBP_CENTRAL_NERVOUS_SYSTEM_DEVELOPMENT	GOCC_CHROMOSOME
64211	LHX5	LIM homeobox 5 [Source:HGNC Symbol;Acc:HGNC:14216]	GOBP_NEUROGENESIS	GOBP_NEURON_DIFFERENTIATION	GOMF_DNA_BINDING_TRANSCRIPTION_FACTOR_ACTIVITY	GOCC_CHROMATIN	GOMF_TRANSCRIPTION_REGULATOR_ACTIVITY		GOMF_SEQUENCE_SPECIFIC_DNA_BINDING	GOBP_CENTRAL_NERVOUS_SYSTEM_DEVELOPMENT	GOCC_CHROMOSOME
340260	UNCX	UNC homeobox [Source:HGNC Symbol;Acc:HGNC:33194]	GOBP_NEUROGENESIS	GOBP_NEURON_DIFFERENTIATION	GOMF_DNA_BINDING_TRANSCRIPTION_FACTOR_ACTIVITY	GOCC_CHROMATIN	GOMF_TRANSCRIPTION_REGULATOR_ACTIVITY		GOMF_SEQUENCE_SPECIFIC_DNA_BINDING	GOBP_CENTRAL_NERVOUS_SYSTEM_DEVELOPMENT	GOCC_CHROMOSOME
10660	LBX1	ladybird homeobox 1 [Source:HGNC Symbol;Acc:HGNC:16960]	GOBP_NEUROGENESIS	GOBP_NEURON_DIFFERENTIATION	GOMF_DNA_BINDING_TRANSCRIPTION_FACTOR_ACTIVITY	GOCC_CHROMATIN	GOMF_TRANSCRIPTION_REGULATOR_ACTIVITY		GOMF_SEQUENCE_SPECIFIC_DNA_BINDING	GOBP_CENTRAL_NERVOUS_SYSTEM_DEVELOPMENT	GOCC_CHROMOSOME
54738	FEV	FEV transcription factor, ETS family member [Source:HGNC Symbol;Acc:HGNC:18562]	GOBP_NEUROGENESIS	GOBP_NEURON_DIFFERENTIATION	GOMF_DNA_BINDING_TRANSCRIPTION_FACTOR_ACTIVITY	GOCC_CHROMATIN	GOMF_TRANSCRIPTION_REGULATOR_ACTIVITY		GOMF_SEQUENCE_SPECIFIC_DNA_BINDING		GOCC_CHROMOSOME	GOBP_NEURON_DEVELOPMENT
30813	VSX1	visual system homeobox 1 [Source:HGNC Symbol;Acc:HGNC:12723]	GOBP_NEUROGENESIS	GOBP_NEURON_DIFFERENTIATION	GOMF_DNA_BINDING_TRANSCRIPTION_FACTOR_ACTIVITY	GOCC_CHROMATIN	GOMF_TRANSCRIPTION_REGULATOR_ACTIVITY		GOMF_SEQUENCE_SPECIFIC_DNA_BINDING		GOCC_CHROMOSOME	GOBP_NEURON_DEVELOPMENT
10716	TBR1	T-box brain transcription factor 1 [Source:HGNC Symbol;Acc:HGNC:11590]	GOBP_NEUROGENESIS	GOBP_NEURON_DIFFERENTIATION	GOMF_DNA_BINDING_TRANSCRIPTION_FACTOR_ACTIVITY		GOMF_TRANSCRIPTION_REGULATOR_ACTIVITY	GOMF_CIS_REGULATORY_REGION_SEQUENCE_SPECIFIC_DNA_BINDING	GOMF_SEQUENCE_SPECIFIC_DNA_BINDING	GOBP_CENTRAL_NERVOUS_SYSTEM_DEVELOPMENT		GOBP_NEURON_DEVELOPMENT
2624	GATA2	GATA binding protein 2 [Source:HGNC Symbol;Acc:HGNC:4171]	GOBP_NEUROGENESIS	GOBP_NEURON_DIFFERENTIATION	GOMF_DNA_BINDING_TRANSCRIPTION_FACTOR_ACTIVITY		GOMF_TRANSCRIPTION_REGULATOR_ACTIVITY	GOMF_CIS_REGULATORY_REGION_SEQUENCE_SPECIFIC_DNA_BINDING	GOMF_SEQUENCE_SPECIFIC_DNA_BINDING	GOBP_CENTRAL_NERVOUS_SYSTEM_DEVELOPMENT		GOBP_NEURON_DEVELOPMENT
53335	BCL11A	BAF chromatin remodeling complex subunit BCL11A [Source:HGNC Symbol;Acc:HGNC:13221]	GOBP_NEUROGENESIS	GOBP_NEURON_DIFFERENTIATION	GOMF_DNA_BINDING_TRANSCRIPTION_FACTOR_ACTIVITY		GOMF_TRANSCRIPTION_REGULATOR_ACTIVITY	GOMF_CIS_REGULATORY_REGION_SEQUENCE_SPECIFIC_DNA_BINDING	GOMF_SEQUENCE_SPECIFIC_DNA_BINDING			GOBP_NEURON_DEVELOPMENT
3642	INSM1	INSM transcriptional repressor 1 [Source:HGNC Symbol;Acc:HGNC:6090]	GOBP_NEUROGENESIS	GOBP_NEURON_DIFFERENTIATION	GOMF_DNA_BINDING_TRANSCRIPTION_FACTOR_ACTIVITY		GOMF_TRANSCRIPTION_REGULATOR_ACTIVITY	GOMF_CIS_REGULATORY_REGION_SEQUENCE_SPECIFIC_DNA_BINDING	GOMF_SEQUENCE_SPECIFIC_DNA_BINDING			GOBP_NEURON_DEVELOPMENT
9745	ZNF536	zinc finger protein 536 [Source:HGNC Symbol;Acc:HGNC:29025]	GOBP_NEUROGENESIS	GOBP_NEURON_DIFFERENTIATION	GOMF_DNA_BINDING_TRANSCRIPTION_FACTOR_ACTIVITY		GOMF_TRANSCRIPTION_REGULATOR_ACTIVITY	GOMF_CIS_REGULATORY_REGION_SEQUENCE_SPECIFIC_DNA_BINDING	GOMF_SEQUENCE_SPECIFIC_DNA_BINDING
84684	INSM2	INSM transcriptional repressor 2 [Source:HGNC Symbol;Acc:HGNC:17539]	GOBP_NEUROGENESIS	GOBP_NEURON_DIFFERENTIATION	GOMF_DNA_BINDING_TRANSCRIPTION_FACTOR_ACTIVITY		GOMF_TRANSCRIPTION_REGULATOR_ACTIVITY	GOMF_CIS_REGULATORY_REGION_SEQUENCE_SPECIFIC_DNA_BINDING	GOMF_SEQUENCE_SPECIFIC_DNA_BINDING
27443	CECR2	CECR2 histone acetyl-lysine reader [Source:HGNC Symbol;Acc:HGNC:1840]	GOBP_NEUROGENESIS	GOBP_NEURON_DIFFERENTIATION		GOCC_CHROMATIN					GOCC_CHROMOSOME	GOBP_NEURON_DEVELOPMENT
9139	CBFA2T2	CBFA2/RUNX1 partner transcriptional co-repressor 2 [Source:HGNC Symbol;Acc:HGNC:1536]	GOBP_NEUROGENESIS	GOBP_NEURON_DIFFERENTIATION			GOMF_TRANSCRIPTION_REGULATOR_ACTIVITY					GOBP_NEURON_DEVELOPMENT
1789	DNMT3B	DNA methyltransferase 3 beta [Source:HGNC Symbol;Acc:HGNC:2979]	GOBP_NEUROGENESIS	GOBP_NEURON_DIFFERENTIATION			GOMF_TRANSCRIPTION_REGULATOR_ACTIVITY
6091	ROBO1	roundabout guidance receptor 1 [Source:HGNC Symbol;Acc:HGNC:10249]	GOBP_NEUROGENESIS	GOBP_NEURON_DIFFERENTIATION						GOBP_CENTRAL_NERVOUS_SYSTEM_DEVELOPMENT		GOBP_NEURON_DEVELOPMENT
51199	NIN	ninein [Source:HGNC Symbol;Acc:HGNC:14906]	GOBP_NEUROGENESIS	GOBP_NEURON_DIFFERENTIATION						GOBP_CENTRAL_NERVOUS_SYSTEM_DEVELOPMENT		GOBP_NEURON_DEVELOPMENT
2044	EPHA5	EPH receptor A5 [Source:HGNC Symbol;Acc:HGNC:3389]	GOBP_NEUROGENESIS	GOBP_NEURON_DIFFERENTIATION						GOBP_CENTRAL_NERVOUS_SYSTEM_DEVELOPMENT		GOBP_NEURON_DEVELOPMENT
55558	PLXNA3	plexin A3 [Source:HGNC Symbol;Acc:HGNC:9101]	GOBP_NEUROGENESIS	GOBP_NEURON_DIFFERENTIATION						GOBP_CENTRAL_NERVOUS_SYSTEM_DEVELOPMENT		GOBP_NEURON_DEVELOPMENT
22903	BTBD3	BTB domain containing 3 [Source:HGNC Symbol;Acc:HGNC:15854]	GOBP_NEUROGENESIS	GOBP_NEURON_DIFFERENTIATION						GOBP_CENTRAL_NERVOUS_SYSTEM_DEVELOPMENT		GOBP_NEURON_DEVELOPMENT
57453	DSCAML1	DS cell adhesion molecule like 1 [Source:HGNC Symbol;Acc:HGNC:14656]	GOBP_NEUROGENESIS	GOBP_NEURON_DIFFERENTIATION						GOBP_CENTRAL_NERVOUS_SYSTEM_DEVELOPMENT		GOBP_NEURON_DEVELOPMENT
8633	UNC5C	unc-5 netrin receptor C [Source:HGNC Symbol;Acc:HGNC:12569]	GOBP_NEUROGENESIS	GOBP_NEURON_DIFFERENTIATION						GOBP_CENTRAL_NERVOUS_SYSTEM_DEVELOPMENT		GOBP_NEURON_DEVELOPMENT
2895	GRID2	glutamate ionotropic receptor delta type subunit 2 [Source:HGNC Symbol;Acc:HGNC:4576]	GOBP_NEUROGENESIS	GOBP_NEURON_DIFFERENTIATION						GOBP_CENTRAL_NERVOUS_SYSTEM_DEVELOPMENT		GOBP_NEURON_DEVELOPMENT
5793	PTPRG	protein tyrosine phosphatase receptor type G [Source:HGNC Symbol;Acc:HGNC:9671]	GOBP_NEUROGENESIS	GOBP_NEURON_DIFFERENTIATION						GOBP_CENTRAL_NERVOUS_SYSTEM_DEVELOPMENT		GOBP_NEURON_DEVELOPMENT
1630	DCC	DCC netrin 1 receptor [Source:HGNC Symbol;Acc:HGNC:2701]	GOBP_NEUROGENESIS	GOBP_NEURON_DIFFERENTIATION						GOBP_CENTRAL_NERVOUS_SYSTEM_DEVELOPMENT		GOBP_NEURON_DEVELOPMENT
6324	SCN1B	sodium voltage-gated channel beta subunit 1 [Source:HGNC Symbol;Acc:HGNC:10586]	GOBP_NEUROGENESIS	GOBP_NEURON_DIFFERENTIATION						GOBP_CENTRAL_NERVOUS_SYSTEM_DEVELOPMENT		GOBP_NEURON_DEVELOPMENT
2047	EPHB1	EPH receptor B1 [Source:HGNC Symbol;Acc:HGNC:3392]	GOBP_NEUROGENESIS	GOBP_NEURON_DIFFERENTIATION						GOBP_CENTRAL_NERVOUS_SYSTEM_DEVELOPMENT		GOBP_NEURON_DEVELOPMENT
8997	KALRN	kalirin RhoGEF kinase [Source:HGNC Symbol;Acc:HGNC:4814]	GOBP_NEUROGENESIS	GOBP_NEURON_DIFFERENTIATION						GOBP_CENTRAL_NERVOUS_SYSTEM_DEVELOPMENT		GOBP_NEURON_DEVELOPMENT
7368	UGT8	UDP glycosyltransferase 8 [Source:HGNC Symbol;Acc:HGNC:12555]	GOBP_NEUROGENESIS	GOBP_NEURON_DIFFERENTIATION						GOBP_CENTRAL_NERVOUS_SYSTEM_DEVELOPMENT		GOBP_NEURON_DEVELOPMENT
28514	DLL1	delta like canonical Notch ligand 1 [Source:HGNC Symbol;Acc:HGNC:2908]	GOBP_NEUROGENESIS	GOBP_NEURON_DIFFERENTIATION						GOBP_CENTRAL_NERVOUS_SYSTEM_DEVELOPMENT
23767	FLRT3	fibronectin leucine rich transmembrane protein 3 [Source:HGNC Symbol;Acc:HGNC:3762]	GOBP_NEUROGENESIS	GOBP_NEURON_DIFFERENTIATION								GOBP_NEURON_DEVELOPMENT
7430	EZR	ezrin [Source:HGNC Symbol;Acc:HGNC:12691]	GOBP_NEUROGENESIS	GOBP_NEURON_DIFFERENTIATION								GOBP_NEURON_DEVELOPMENT
30011	SH3KBP1	SH3 domain containing kinase binding protein 1 [Source:HGNC Symbol;Acc:HGNC:13867]	GOBP_NEUROGENESIS	GOBP_NEURON_DIFFERENTIATION								GOBP_NEURON_DEVELOPMENT
575	ADGRB1	adhesion G protein-coupled receptor B1 [Source:HGNC Symbol;Acc:HGNC:943]	GOBP_NEUROGENESIS	GOBP_NEURON_DIFFERENTIATION								GOBP_NEURON_DEVELOPMENT
1136	CHRNA3	cholinergic receptor nicotinic alpha 3 subunit [Source:HGNC Symbol;Acc:HGNC:1957]	GOBP_NEUROGENESIS	GOBP_NEURON_DIFFERENTIATION								GOBP_NEURON_DEVELOPMENT
1501	CTNND2	catenin delta 2 [Source:HGNC Symbol;Acc:HGNC:2516]	GOBP_NEUROGENESIS	GOBP_NEURON_DIFFERENTIATION								GOBP_NEURON_DEVELOPMENT
127833	SYT2	synaptotagmin 2 [Source:HGNC Symbol;Acc:HGNC:11510]	GOBP_NEUROGENESIS	GOBP_NEURON_DIFFERENTIATION								GOBP_NEURON_DEVELOPMENT
4914	NTRK1	neurotrophic receptor tyrosine kinase 1 [Source:HGNC Symbol;Acc:HGNC:8031]	GOBP_NEUROGENESIS	GOBP_NEURON_DIFFERENTIATION								GOBP_NEURON_DEVELOPMENT
6900	CNTN2	contactin 2 [Source:HGNC Symbol;Acc:HGNC:2172]	GOBP_NEUROGENESIS	GOBP_NEURON_DIFFERENTIATION								GOBP_NEURON_DEVELOPMENT
29993	PACSIN1	protein kinase C and casein kinase substrate in neurons 1 [Source:HGNC Symbol;Acc:HGNC:8570]	GOBP_NEUROGENESIS	GOBP_NEURON_DIFFERENTIATION								GOBP_NEURON_DEVELOPMENT
90249	UNC5A	unc-5 netrin receptor A [Source:HGNC Symbol;Acc:HGNC:12567]	GOBP_NEUROGENESIS	GOBP_NEURON_DIFFERENTIATION								GOBP_NEURON_DEVELOPMENT
64221	ROBO3	roundabout guidance receptor 3 [Source:HGNC Symbol;Acc:HGNC:13433]	GOBP_NEUROGENESIS	GOBP_NEURON_DIFFERENTIATION								GOBP_NEURON_DEVELOPMENT
284656	EPHA10	EPH receptor A10 [Source:HGNC Symbol;Acc:HGNC:19987]	GOBP_NEUROGENESIS	GOBP_NEURON_DIFFERENTIATION								GOBP_NEURON_DEVELOPMENT
114798	SLITRK1	SLIT and NTRK like family member 1 [Source:HGNC Symbol;Acc:HGNC:20297]	GOBP_NEUROGENESIS	GOBP_NEURON_DIFFERENTIATION								GOBP_NEURON_DEVELOPMENT
9043	SPAG9	sperm associated antigen 9 [Source:HGNC Symbol;Acc:HGNC:14524]	GOBP_NEUROGENESIS	GOBP_NEURON_DIFFERENTIATION								GOBP_NEURON_DEVELOPMENT
9175	MAP3K13	mitogen-activated protein kinase kinase kinase 13 [Source:HGNC Symbol;Acc:HGNC:6852]	GOBP_NEUROGENESIS	GOBP_NEURON_DIFFERENTIATION								GOBP_NEURON_DEVELOPMENT
8153	RND2	Rho family GTPase 2 [Source:HGNC Symbol;Acc:HGNC:18315]	GOBP_NEUROGENESIS	GOBP_NEURON_DIFFERENTIATION								GOBP_NEURON_DEVELOPMENT
9369	NRXN3	neurexin 3 [Source:HGNC Symbol;Acc:HGNC:8010]	GOBP_NEUROGENESIS	GOBP_NEURON_DIFFERENTIATION								GOBP_NEURON_DEVELOPMENT
2674	GFRA1	GDNF family receptor alpha 1 [Source:HGNC Symbol;Acc:HGNC:4243]	GOBP_NEUROGENESIS	GOBP_NEURON_DIFFERENTIATION								GOBP_NEURON_DEVELOPMENT
10570	DPYSL4	dihydropyrimidinase like 4 [Source:HGNC Symbol;Acc:HGNC:3016]	GOBP_NEUROGENESIS	GOBP_NEURON_DIFFERENTIATION								GOBP_NEURON_DEVELOPMENT
9448	MAP4K4	mitogen-activated protein kinase kinase kinase kinase 4 [Source:HGNC Symbol;Acc:HGNC:6866]	GOBP_NEUROGENESIS	GOBP_NEURON_DIFFERENTIATION								GOBP_NEURON_DEVELOPMENT
151835	CPNE9	copine family member 9 [Source:HGNC Symbol;Acc:HGNC:24336]	GOBP_NEUROGENESIS	GOBP_NEURON_DIFFERENTIATION								GOBP_NEURON_DEVELOPMENT
9750	RIPOR2	RHO family interacting cell polarization regulator 2 [Source:HGNC Symbol;Acc:HGNC:13872]	GOBP_NEUROGENESIS	GOBP_NEURON_DIFFERENTIATION								GOBP_NEURON_DEVELOPMENT
157285	PRAG1	PEAK1 related, kinase-activating pseudokinase 1 [Source:HGNC Symbol;Acc:HGNC:25438]	GOBP_NEUROGENESIS	GOBP_NEURON_DIFFERENTIATION								GOBP_NEURON_DEVELOPMENT
8837	CFLAR	CASP8 and FADD like apoptosis regulator [Source:HGNC Symbol;Acc:HGNC:1876]	GOBP_NEUROGENESIS	GOBP_NEURON_DIFFERENTIATION								GOBP_NEURON_DEVELOPMENT
59335	PRDM12	PR/SET domain 12 [Source:HGNC Symbol;Acc:HGNC:13997]	GOBP_NEUROGENESIS	GOBP_NEURON_DIFFERENTIATION								GOBP_NEURON_DEVELOPMENT
8507	ENC1	ectodermal-neural cortex 1 [Source:HGNC Symbol;Acc:HGNC:3345]	GOBP_NEUROGENESIS	GOBP_NEURON_DIFFERENTIATION								GOBP_NEURON_DEVELOPMENT
9463	PICK1	protein interacting with PRKCA 1 [Source:HGNC Symbol;Acc:HGNC:9394]	GOBP_NEUROGENESIS	GOBP_NEURON_DIFFERENTIATION								GOBP_NEURON_DEVELOPMENT
9497	SLC4A7	solute carrier family 4 member 7 [Source:HGNC Symbol;Acc:HGNC:11033]	GOBP_NEUROGENESIS	GOBP_NEURON_DIFFERENTIATION								GOBP_NEURON_DEVELOPMENT
57118	CAMK1D	calcium/calmodulin dependent protein kinase ID [Source:HGNC Symbol;Acc:HGNC:19341]	GOBP_NEUROGENESIS	GOBP_NEURON_DIFFERENTIATION								GOBP_NEURON_DEVELOPMENT
29967	LRP12	LDL receptor related protein 12 [Source:HGNC Symbol;Acc:HGNC:31708]	GOBP_NEUROGENESIS	GOBP_NEURON_DIFFERENTIATION								GOBP_NEURON_DEVELOPMENT
84530	SRRM4	serine/arginine repetitive matrix 4 [Source:HGNC Symbol;Acc:HGNC:29389]	GOBP_NEUROGENESIS	GOBP_NEURON_DIFFERENTIATION								GOBP_NEURON_DEVELOPMENT
57540	DISP3	dispatched RND transporter family member 3 [Source:HGNC Symbol;Acc:HGNC:29251]	GOBP_NEUROGENESIS	GOBP_NEURON_DIFFERENTIATION
254778	VXN	vexin [Source:HGNC Symbol;Acc:HGNC:28498]	GOBP_NEUROGENESIS	GOBP_NEURON_DIFFERENTIATION
55502	HES6	hes family bHLH transcription factor 6 [Source:HGNC Symbol;Acc:HGNC:18254]	GOBP_NEUROGENESIS		GOMF_DNA_BINDING_TRANSCRIPTION_FACTOR_ACTIVITY	GOCC_CHROMATIN	GOMF_TRANSCRIPTION_REGULATOR_ACTIVITY	GOMF_CIS_REGULATORY_REGION_SEQUENCE_SPECIFIC_DNA_BINDING	GOMF_SEQUENCE_SPECIFIC_DNA_BINDING		GOCC_CHROMOSOME
8403	SOX14	SRY-box transcription factor 14 [Source:HGNC Symbol;Acc:HGNC:11193]	GOBP_NEUROGENESIS		GOMF_DNA_BINDING_TRANSCRIPTION_FACTOR_ACTIVITY	GOCC_CHROMATIN	GOMF_TRANSCRIPTION_REGULATOR_ACTIVITY	GOMF_CIS_REGULATORY_REGION_SEQUENCE_SPECIFIC_DNA_BINDING	GOMF_SEQUENCE_SPECIFIC_DNA_BINDING		GOCC_CHROMOSOME
85508	SCRT2	scratch family transcriptional repressor 2 [Source:HGNC Symbol;Acc:HGNC:15952]	GOBP_NEUROGENESIS		GOMF_DNA_BINDING_TRANSCRIPTION_FACTOR_ACTIVITY	GOCC_CHROMATIN	GOMF_TRANSCRIPTION_REGULATOR_ACTIVITY	GOMF_CIS_REGULATORY_REGION_SEQUENCE_SPECIFIC_DNA_BINDING	GOMF_SEQUENCE_SPECIFIC_DNA_BINDING		GOCC_CHROMOSOME
391723	HELT	helt bHLH transcription factor [Source:HGNC Symbol;Acc:HGNC:33783]	GOBP_NEUROGENESIS		GOMF_DNA_BINDING_TRANSCRIPTION_FACTOR_ACTIVITY	GOCC_CHROMATIN	GOMF_TRANSCRIPTION_REGULATOR_ACTIVITY	GOMF_CIS_REGULATORY_REGION_SEQUENCE_SPECIFIC_DNA_BINDING	GOMF_SEQUENCE_SPECIFIC_DNA_BINDING		GOCC_CHROMOSOME
83482	SCRT1	scratch family transcriptional repressor 1 [Source:HGNC Symbol;Acc:HGNC:15950]	GOBP_NEUROGENESIS		GOMF_DNA_BINDING_TRANSCRIPTION_FACTOR_ACTIVITY		GOMF_TRANSCRIPTION_REGULATOR_ACTIVITY	GOMF_CIS_REGULATORY_REGION_SEQUENCE_SPECIFIC_DNA_BINDING	GOMF_SEQUENCE_SPECIFIC_DNA_BINDING
55636	CHD7	chromodomain helicase DNA binding protein 7 [Source:HGNC Symbol;Acc:HGNC:20626]	GOBP_NEUROGENESIS					GOMF_CIS_REGULATORY_REGION_SEQUENCE_SPECIFIC_DNA_BINDING	GOMF_SEQUENCE_SPECIFIC_DNA_BINDING	GOBP_CENTRAL_NERVOUS_SYSTEM_DEVELOPMENT
92737	DNER	delta/notch like EGF repeat containing [Source:HGNC Symbol;Acc:HGNC:24456]	GOBP_NEUROGENESIS							GOBP_CENTRAL_NERVOUS_SYSTEM_DEVELOPMENT
56978	PRDM8	PR/SET domain 8 [Source:HGNC Symbol;Acc:HGNC:13993]	GOBP_NEUROGENESIS							GOBP_CENTRAL_NERVOUS_SYSTEM_DEVELOPMENT
118738	ZNF488	zinc finger protein 488 [Source:HGNC Symbol;Acc:HGNC:23535]	GOBP_NEUROGENESIS							GOBP_CENTRAL_NERVOUS_SYSTEM_DEVELOPMENT
3815	KIT	KIT proto-oncogene, receptor tyrosine kinase [Source:HGNC Symbol;Acc:HGNC:6342]	GOBP_NEUROGENESIS
93166	PRDM6	PR/SET domain 6 [Source:HGNC Symbol;Acc:HGNC:9350]	GOBP_NEUROGENESIS
57630	SH3RF1	SH3 domain containing ring finger 1 [Source:HGNC Symbol;Acc:HGNC:17650]	GOBP_NEUROGENESIS
10683	DLL3	delta like canonical Notch ligand 3 [Source:HGNC Symbol;Acc:HGNC:2909]	GOBP_NEUROGENESIS
89797	NAV2	neuron navigator 2 [Source:HGNC Symbol;Acc:HGNC:15997]	GOBP_NEUROGENESIS
5079	PAX5	paired box 5 [Source:HGNC Symbol;Acc:HGNC:8619]			GOMF_DNA_BINDING_TRANSCRIPTION_FACTOR_ACTIVITY	GOCC_CHROMATIN	GOMF_TRANSCRIPTION_REGULATOR_ACTIVITY	GOMF_CIS_REGULATORY_REGION_SEQUENCE_SPECIFIC_DNA_BINDING	GOMF_SEQUENCE_SPECIFIC_DNA_BINDING	GOBP_CENTRAL_NERVOUS_SYSTEM_DEVELOPMENT	GOCC_CHROMOSOME
93986	FOXP2	forkhead box P2 [Source:HGNC Symbol;Acc:HGNC:13875]			GOMF_DNA_BINDING_TRANSCRIPTION_FACTOR_ACTIVITY	GOCC_CHROMATIN	GOMF_TRANSCRIPTION_REGULATOR_ACTIVITY	GOMF_CIS_REGULATORY_REGION_SEQUENCE_SPECIFIC_DNA_BINDING	GOMF_SEQUENCE_SPECIFIC_DNA_BINDING	GOBP_CENTRAL_NERVOUS_SYSTEM_DEVELOPMENT	GOCC_CHROMOSOME
4212	MEIS2	Meis homeobox 2 [Source:HGNC Symbol;Acc:HGNC:7001]			GOMF_DNA_BINDING_TRANSCRIPTION_FACTOR_ACTIVITY	GOCC_CHROMATIN	GOMF_TRANSCRIPTION_REGULATOR_ACTIVITY	GOMF_CIS_REGULATORY_REGION_SEQUENCE_SPECIFIC_DNA_BINDING	GOMF_SEQUENCE_SPECIFIC_DNA_BINDING	GOBP_CENTRAL_NERVOUS_SYSTEM_DEVELOPMENT	GOCC_CHROMOSOME
6887	TAL2	TAL bHLH transcription factor 2 [Source:HGNC Symbol;Acc:HGNC:11557]			GOMF_DNA_BINDING_TRANSCRIPTION_FACTOR_ACTIVITY	GOCC_CHROMATIN	GOMF_TRANSCRIPTION_REGULATOR_ACTIVITY	GOMF_CIS_REGULATORY_REGION_SEQUENCE_SPECIFIC_DNA_BINDING	GOMF_SEQUENCE_SPECIFIC_DNA_BINDING	GOBP_CENTRAL_NERVOUS_SYSTEM_DEVELOPMENT	GOCC_CHROMOSOME
4808	NHLH2	nescient helix-loop-helix 2 [Source:HGNC Symbol;Acc:HGNC:7818]			GOMF_DNA_BINDING_TRANSCRIPTION_FACTOR_ACTIVITY	GOCC_CHROMATIN	GOMF_TRANSCRIPTION_REGULATOR_ACTIVITY	GOMF_CIS_REGULATORY_REGION_SEQUENCE_SPECIFIC_DNA_BINDING	GOMF_SEQUENCE_SPECIFIC_DNA_BINDING	GOBP_CENTRAL_NERVOUS_SYSTEM_DEVELOPMENT	GOCC_CHROMOSOME
7020	TFAP2A	transcription factor AP-2 alpha [Source:HGNC Symbol;Acc:HGNC:11742]			GOMF_DNA_BINDING_TRANSCRIPTION_FACTOR_ACTIVITY	GOCC_CHROMATIN	GOMF_TRANSCRIPTION_REGULATOR_ACTIVITY	GOMF_CIS_REGULATORY_REGION_SEQUENCE_SPECIFIC_DNA_BINDING	GOMF_SEQUENCE_SPECIFIC_DNA_BINDING	GOBP_CENTRAL_NERVOUS_SYSTEM_DEVELOPMENT	GOCC_CHROMOSOME
4807	NHLH1	nescient helix-loop-helix 1 [Source:HGNC Symbol;Acc:HGNC:7817]			GOMF_DNA_BINDING_TRANSCRIPTION_FACTOR_ACTIVITY	GOCC_CHROMATIN	GOMF_TRANSCRIPTION_REGULATOR_ACTIVITY	GOMF_CIS_REGULATORY_REGION_SEQUENCE_SPECIFIC_DNA_BINDING	GOMF_SEQUENCE_SPECIFIC_DNA_BINDING	GOBP_CENTRAL_NERVOUS_SYSTEM_DEVELOPMENT	GOCC_CHROMOSOME
1750	DLX6	distal-less homeobox 6 [Source:HGNC Symbol;Acc:HGNC:2919]			GOMF_DNA_BINDING_TRANSCRIPTION_FACTOR_ACTIVITY	GOCC_CHROMATIN	GOMF_TRANSCRIPTION_REGULATOR_ACTIVITY	GOMF_CIS_REGULATORY_REGION_SEQUENCE_SPECIFIC_DNA_BINDING	GOMF_SEQUENCE_SPECIFIC_DNA_BINDING		GOCC_CHROMOSOME
9839	ZEB2	zinc finger E-box binding homeobox 2 [Source:HGNC Symbol;Acc:HGNC:14881]			GOMF_DNA_BINDING_TRANSCRIPTION_FACTOR_ACTIVITY	GOCC_CHROMATIN	GOMF_TRANSCRIPTION_REGULATOR_ACTIVITY	GOMF_CIS_REGULATORY_REGION_SEQUENCE_SPECIFIC_DNA_BINDING	GOMF_SEQUENCE_SPECIFIC_DNA_BINDING		GOCC_CHROMOSOME
57167	SALL4	spalt like transcription factor 4 [Source:HGNC Symbol;Acc:HGNC:15924]			GOMF_DNA_BINDING_TRANSCRIPTION_FACTOR_ACTIVITY	GOCC_CHROMATIN	GOMF_TRANSCRIPTION_REGULATOR_ACTIVITY	GOMF_CIS_REGULATORY_REGION_SEQUENCE_SPECIFIC_DNA_BINDING	GOMF_SEQUENCE_SPECIFIC_DNA_BINDING		GOCC_CHROMOSOME
10472	ZBTB18	zinc finger and BTB domain containing 18 [Source:HGNC Symbol;Acc:HGNC:13030]			GOMF_DNA_BINDING_TRANSCRIPTION_FACTOR_ACTIVITY	GOCC_CHROMATIN	GOMF_TRANSCRIPTION_REGULATOR_ACTIVITY	GOMF_CIS_REGULATORY_REGION_SEQUENCE_SPECIFIC_DNA_BINDING	GOMF_SEQUENCE_SPECIFIC_DNA_BINDING		GOCC_CHROMOSOME
116113	FOXP4	forkhead box P4 [Source:HGNC Symbol;Acc:HGNC:20842]			GOMF_DNA_BINDING_TRANSCRIPTION_FACTOR_ACTIVITY	GOCC_CHROMATIN	GOMF_TRANSCRIPTION_REGULATOR_ACTIVITY	GOMF_CIS_REGULATORY_REGION_SEQUENCE_SPECIFIC_DNA_BINDING	GOMF_SEQUENCE_SPECIFIC_DNA_BINDING		GOCC_CHROMOSOME
64641	EBF2	EBF transcription factor 2 [Source:HGNC Symbol;Acc:HGNC:19090]			GOMF_DNA_BINDING_TRANSCRIPTION_FACTOR_ACTIVITY	GOCC_CHROMATIN	GOMF_TRANSCRIPTION_REGULATOR_ACTIVITY	GOMF_CIS_REGULATORY_REGION_SEQUENCE_SPECIFIC_DNA_BINDING	GOMF_SEQUENCE_SPECIFIC_DNA_BINDING		GOCC_CHROMOSOME
8463	TEAD2	TEA domain transcription factor 2 [Source:HGNC Symbol;Acc:HGNC:11715]			GOMF_DNA_BINDING_TRANSCRIPTION_FACTOR_ACTIVITY	GOCC_CHROMATIN	GOMF_TRANSCRIPTION_REGULATOR_ACTIVITY	GOMF_CIS_REGULATORY_REGION_SEQUENCE_SPECIFIC_DNA_BINDING	GOMF_SEQUENCE_SPECIFIC_DNA_BINDING		GOCC_CHROMOSOME
51621	KLF13	Kruppel like factor 13 [Source:HGNC Symbol;Acc:HGNC:13672]			GOMF_DNA_BINDING_TRANSCRIPTION_FACTOR_ACTIVITY	GOCC_CHROMATIN	GOMF_TRANSCRIPTION_REGULATOR_ACTIVITY	GOMF_CIS_REGULATORY_REGION_SEQUENCE_SPECIFIC_DNA_BINDING	GOMF_SEQUENCE_SPECIFIC_DNA_BINDING		GOCC_CHROMOSOME
5077	PAX3	paired box 3 [Source:HGNC Symbol;Acc:HGNC:8617]			GOMF_DNA_BINDING_TRANSCRIPTION_FACTOR_ACTIVITY	GOCC_CHROMATIN	GOMF_TRANSCRIPTION_REGULATOR_ACTIVITY	GOMF_CIS_REGULATORY_REGION_SEQUENCE_SPECIFIC_DNA_BINDING	GOMF_SEQUENCE_SPECIFIC_DNA_BINDING		GOCC_CHROMOSOME
4093	SMAD9	SMAD family member 9 [Source:HGNC Symbol;Acc:HGNC:6774]			GOMF_DNA_BINDING_TRANSCRIPTION_FACTOR_ACTIVITY	GOCC_CHROMATIN	GOMF_TRANSCRIPTION_REGULATOR_ACTIVITY	GOMF_CIS_REGULATORY_REGION_SEQUENCE_SPECIFIC_DNA_BINDING	GOMF_SEQUENCE_SPECIFIC_DNA_BINDING		GOCC_CHROMOSOME
4613	MYCN	MYCN proto-oncogene, bHLH transcription factor [Source:HGNC Symbol;Acc:HGNC:7559]			GOMF_DNA_BINDING_TRANSCRIPTION_FACTOR_ACTIVITY	GOCC_CHROMATIN	GOMF_TRANSCRIPTION_REGULATOR_ACTIVITY	GOMF_CIS_REGULATORY_REGION_SEQUENCE_SPECIFIC_DNA_BINDING	GOMF_SEQUENCE_SPECIFIC_DNA_BINDING		GOCC_CHROMOSOME
9705	ST18	ST18 C2H2C-type zinc finger transcription factor [Source:HGNC Symbol;Acc:HGNC:18695]			GOMF_DNA_BINDING_TRANSCRIPTION_FACTOR_ACTIVITY	GOCC_CHROMATIN	GOMF_TRANSCRIPTION_REGULATOR_ACTIVITY	GOMF_CIS_REGULATORY_REGION_SEQUENCE_SPECIFIC_DNA_BINDING	GOMF_SEQUENCE_SPECIFIC_DNA_BINDING		GOCC_CHROMOSOME
2101	ESRRA	estrogen related receptor alpha [Source:HGNC Symbol;Acc:HGNC:3471]			GOMF_DNA_BINDING_TRANSCRIPTION_FACTOR_ACTIVITY	GOCC_CHROMATIN	GOMF_TRANSCRIPTION_REGULATOR_ACTIVITY	GOMF_CIS_REGULATORY_REGION_SEQUENCE_SPECIFIC_DNA_BINDING	GOMF_SEQUENCE_SPECIFIC_DNA_BINDING		GOCC_CHROMOSOME
221833	SP8	Sp8 transcription factor [Source:HGNC Symbol;Acc:HGNC:19196]			GOMF_DNA_BINDING_TRANSCRIPTION_FACTOR_ACTIVITY	GOCC_CHROMATIN	GOMF_TRANSCRIPTION_REGULATOR_ACTIVITY	GOMF_CIS_REGULATORY_REGION_SEQUENCE_SPECIFIC_DNA_BINDING	GOMF_SEQUENCE_SPECIFIC_DNA_BINDING		GOCC_CHROMOSOME
100131390	SP9	Sp9 transcription factor [Source:HGNC Symbol;Acc:HGNC:30690]			GOMF_DNA_BINDING_TRANSCRIPTION_FACTOR_ACTIVITY	GOCC_CHROMATIN	GOMF_TRANSCRIPTION_REGULATOR_ACTIVITY	GOMF_CIS_REGULATORY_REGION_SEQUENCE_SPECIFIC_DNA_BINDING	GOMF_SEQUENCE_SPECIFIC_DNA_BINDING		GOCC_CHROMOSOME
54937	SOHLH2	spermatogenesis and oogenesis specific basic helix-loop-helix 2 [Source:HGNC Symbol;Acc:HGNC:26026]			GOMF_DNA_BINDING_TRANSCRIPTION_FACTOR_ACTIVITY	GOCC_CHROMATIN	GOMF_TRANSCRIPTION_REGULATOR_ACTIVITY	GOMF_CIS_REGULATORY_REGION_SEQUENCE_SPECIFIC_DNA_BINDING	GOMF_SEQUENCE_SPECIFIC_DNA_BINDING		GOCC_CHROMOSOME
344191	EVX2	even-skipped homeobox 2 [Source:HGNC Symbol;Acc:HGNC:3507]			GOMF_DNA_BINDING_TRANSCRIPTION_FACTOR_ACTIVITY	GOCC_CHROMATIN	GOMF_TRANSCRIPTION_REGULATOR_ACTIVITY	GOMF_CIS_REGULATORY_REGION_SEQUENCE_SPECIFIC_DNA_BINDING	GOMF_SEQUENCE_SPECIFIC_DNA_BINDING		GOCC_CHROMOSOME
4661	MYT1	myelin transcription factor 1 [Source:HGNC Symbol;Acc:HGNC:7622]			GOMF_DNA_BINDING_TRANSCRIPTION_FACTOR_ACTIVITY	GOCC_CHROMATIN	GOMF_TRANSCRIPTION_REGULATOR_ACTIVITY	GOMF_CIS_REGULATORY_REGION_SEQUENCE_SPECIFIC_DNA_BINDING	GOMF_SEQUENCE_SPECIFIC_DNA_BINDING		GOCC_CHROMOSOME
79776	ZFHX4	zinc finger homeobox 4 [Source:HGNC Symbol;Acc:HGNC:30939]			GOMF_DNA_BINDING_TRANSCRIPTION_FACTOR_ACTIVITY	GOCC_CHROMATIN	GOMF_TRANSCRIPTION_REGULATOR_ACTIVITY	GOMF_CIS_REGULATORY_REGION_SEQUENCE_SPECIFIC_DNA_BINDING	GOMF_SEQUENCE_SPECIFIC_DNA_BINDING		GOCC_CHROMOSOME
127343	DMBX1	diencephalon/mesencephalon homeobox 1 [Source:HGNC Symbol;Acc:HGNC:19026]			GOMF_DNA_BINDING_TRANSCRIPTION_FACTOR_ACTIVITY	GOCC_CHROMATIN	GOMF_TRANSCRIPTION_REGULATOR_ACTIVITY		GOMF_SEQUENCE_SPECIFIC_DNA_BINDING	GOBP_CENTRAL_NERVOUS_SYSTEM_DEVELOPMENT	GOCC_CHROMOSOME
7029	TFDP2	transcription factor Dp-2 [Source:HGNC Symbol;Acc:HGNC:11751]			GOMF_DNA_BINDING_TRANSCRIPTION_FACTOR_ACTIVITY	GOCC_CHROMATIN	GOMF_TRANSCRIPTION_REGULATOR_ACTIVITY		GOMF_SEQUENCE_SPECIFIC_DNA_BINDING		GOCC_CHROMOSOME
6473	SHOX	short stature homeobox [Source:HGNC Symbol;Acc:HGNC:10853]			GOMF_DNA_BINDING_TRANSCRIPTION_FACTOR_ACTIVITY	GOCC_CHROMATIN	GOMF_TRANSCRIPTION_REGULATOR_ACTIVITY		GOMF_SEQUENCE_SPECIFIC_DNA_BINDING		GOCC_CHROMOSOME
6492	SIM1	SIM bHLH transcription factor 1 [Source:HGNC Symbol;Acc:HGNC:10882]			GOMF_DNA_BINDING_TRANSCRIPTION_FACTOR_ACTIVITY	GOCC_CHROMATIN	GOMF_TRANSCRIPTION_REGULATOR_ACTIVITY		GOMF_SEQUENCE_SPECIFIC_DNA_BINDING		GOCC_CHROMOSOME
128553	TSHZ2	teashirt zinc finger homeobox 2 [Source:HGNC Symbol;Acc:HGNC:13010]			GOMF_DNA_BINDING_TRANSCRIPTION_FACTOR_ACTIVITY	GOCC_CHROMATIN	GOMF_TRANSCRIPTION_REGULATOR_ACTIVITY				GOCC_CHROMOSOME
8320	EOMES	eomesodermin [Source:HGNC Symbol;Acc:HGNC:3372]			GOMF_DNA_BINDING_TRANSCRIPTION_FACTOR_ACTIVITY		GOMF_TRANSCRIPTION_REGULATOR_ACTIVITY	GOMF_CIS_REGULATORY_REGION_SEQUENCE_SPECIFIC_DNA_BINDING	GOMF_SEQUENCE_SPECIFIC_DNA_BINDING	GOBP_CENTRAL_NERVOUS_SYSTEM_DEVELOPMENT
7704	ZBTB16	zinc finger and BTB domain containing 16 [Source:HGNC Symbol;Acc:HGNC:12930]			GOMF_DNA_BINDING_TRANSCRIPTION_FACTOR_ACTIVITY		GOMF_TRANSCRIPTION_REGULATOR_ACTIVITY	GOMF_CIS_REGULATORY_REGION_SEQUENCE_SPECIFIC_DNA_BINDING	GOMF_SEQUENCE_SPECIFIC_DNA_BINDING	GOBP_CENTRAL_NERVOUS_SYSTEM_DEVELOPMENT
7694	ZNF135	zinc finger protein 135 [Source:HGNC Symbol;Acc:HGNC:12919]			GOMF_DNA_BINDING_TRANSCRIPTION_FACTOR_ACTIVITY		GOMF_TRANSCRIPTION_REGULATOR_ACTIVITY	GOMF_CIS_REGULATORY_REGION_SEQUENCE_SPECIFIC_DNA_BINDING	GOMF_SEQUENCE_SPECIFIC_DNA_BINDING
30818	KCNIP3	potassium voltage-gated channel interacting protein 3 [Source:HGNC Symbol;Acc:HGNC:15523]			GOMF_DNA_BINDING_TRANSCRIPTION_FACTOR_ACTIVITY		GOMF_TRANSCRIPTION_REGULATOR_ACTIVITY	GOMF_CIS_REGULATORY_REGION_SEQUENCE_SPECIFIC_DNA_BINDING	GOMF_SEQUENCE_SPECIFIC_DNA_BINDING
390598	SKOR1	SKI family transcriptional corepressor 1 [Source:HGNC Symbol;Acc:HGNC:21326]			GOMF_DNA_BINDING_TRANSCRIPTION_FACTOR_ACTIVITY		GOMF_TRANSCRIPTION_REGULATOR_ACTIVITY	GOMF_CIS_REGULATORY_REGION_SEQUENCE_SPECIFIC_DNA_BINDING	GOMF_SEQUENCE_SPECIFIC_DNA_BINDING
652991	SKOR2	SKI family transcriptional corepressor 2 [Source:HGNC Symbol;Acc:HGNC:32695]			GOMF_DNA_BINDING_TRANSCRIPTION_FACTOR_ACTIVITY		GOMF_TRANSCRIPTION_REGULATOR_ACTIVITY	GOMF_CIS_REGULATORY_REGION_SEQUENCE_SPECIFIC_DNA_BINDING	GOMF_SEQUENCE_SPECIFIC_DNA_BINDING
7768	ZNF225	zinc finger protein 225 [Source:HGNC Symbol;Acc:HGNC:13018]			GOMF_DNA_BINDING_TRANSCRIPTION_FACTOR_ACTIVITY		GOMF_TRANSCRIPTION_REGULATOR_ACTIVITY	GOMF_CIS_REGULATORY_REGION_SEQUENCE_SPECIFIC_DNA_BINDING	GOMF_SEQUENCE_SPECIFIC_DNA_BINDING
80108	ZFP2	ZFP2 zinc finger protein [Source:HGNC Symbol;Acc:HGNC:26138]			GOMF_DNA_BINDING_TRANSCRIPTION_FACTOR_ACTIVITY		GOMF_TRANSCRIPTION_REGULATOR_ACTIVITY	GOMF_CIS_REGULATORY_REGION_SEQUENCE_SPECIFIC_DNA_BINDING	GOMF_SEQUENCE_SPECIFIC_DNA_BINDING
54993	ZSCAN2	zinc finger and SCAN domain containing 2 [Source:HGNC Symbol;Acc:HGNC:20994]			GOMF_DNA_BINDING_TRANSCRIPTION_FACTOR_ACTIVITY		GOMF_TRANSCRIPTION_REGULATOR_ACTIVITY		GOMF_SEQUENCE_SPECIFIC_DNA_BINDING
3899	AFF3	AF4/FMR2 family member 3 [Source:HGNC Symbol;Acc:HGNC:6473]			GOMF_DNA_BINDING_TRANSCRIPTION_FACTOR_ACTIVITY		GOMF_TRANSCRIPTION_REGULATOR_ACTIVITY
8204	NRIP1	nuclear receptor interacting protein 1 [Source:HGNC Symbol;Acc:HGNC:8001]				GOCC_CHROMATIN	GOMF_TRANSCRIPTION_REGULATOR_ACTIVITY	GOMF_CIS_REGULATORY_REGION_SEQUENCE_SPECIFIC_DNA_BINDING	GOMF_SEQUENCE_SPECIFIC_DNA_BINDING		GOCC_CHROMOSOME
23522	KAT6B	lysine acetyltransferase 6B [Source:HGNC Symbol;Acc:HGNC:17582]				GOCC_CHROMATIN	GOMF_TRANSCRIPTION_REGULATOR_ACTIVITY				GOCC_CHROMOSOME
1912	PHC2	polyhomeotic homolog 2 [Source:HGNC Symbol;Acc:HGNC:3183]				GOCC_CHROMATIN					GOCC_CHROMOSOME
58516	SINHCAF	SIN3-HDAC complex associated factor [Source:HGNC Symbol;Acc:HGNC:30702]				GOCC_CHROMATIN					GOCC_CHROMOSOME
84787	KMT5C	lysine methyltransferase 5C [Source:HGNC Symbol;Acc:HGNC:28405]				GOCC_CHROMATIN					GOCC_CHROMOSOME
84250	SLF1	SMC5-SMC6 complex localization factor 1 [Source:HGNC Symbol;Acc:HGNC:25408]				GOCC_CHROMATIN					GOCC_CHROMOSOME
894	CCND2	cyclin D2 [Source:HGNC Symbol;Acc:HGNC:1583]				GOCC_CHROMATIN					GOCC_CHROMOSOME
10734	STAG3	stromal antigen 3 [Source:HGNC Symbol;Acc:HGNC:11356]				GOCC_CHROMATIN					GOCC_CHROMOSOME
11177	BAZ1A	bromodomain adjacent to zinc finger domain 1A [Source:HGNC Symbol;Acc:HGNC:960]				GOCC_CHROMATIN					GOCC_CHROMOSOME
595	CCND1	cyclin D1 [Source:HGNC Symbol;Acc:HGNC:1582]					GOMF_TRANSCRIPTION_REGULATOR_ACTIVITY
7088	TLE1	TLE family member 1, transcriptional corepressor [Source:HGNC Symbol;Acc:HGNC:11837]					GOMF_TRANSCRIPTION_REGULATOR_ACTIVITY
140290	TCP10L	t-complex 10 like [Source:HGNC Symbol;Acc:HGNC:11657]					GOMF_TRANSCRIPTION_REGULATOR_ACTIVITY
283248	RCOR2	REST corepressor 2 [Source:HGNC Symbol;Acc:HGNC:27455]					GOMF_TRANSCRIPTION_REGULATOR_ACTIVITY
863	CBFA2T3	CBFA2/RUNX1 partner transcriptional co-repressor 3 [Source:HGNC Symbol;Acc:HGNC:1537]					GOMF_TRANSCRIPTION_REGULATOR_ACTIVITY
4005	LMO2	LIM domain only 2 [Source:HGNC Symbol;Acc:HGNC:6642]					GOMF_TRANSCRIPTION_REGULATOR_ACTIVITY
23175	LPIN1	lipin 1 [Source:HGNC Symbol;Acc:HGNC:13345]					GOMF_TRANSCRIPTION_REGULATOR_ACTIVITY
55534	MAML3	mastermind like transcriptional coactivator 3 [Source:HGNC Symbol;Acc:HGNC:16272]					GOMF_TRANSCRIPTION_REGULATOR_ACTIVITY
23135	KDM6B	lysine demethylase 6B [Source:HGNC Symbol;Acc:HGNC:29012]						GOMF_CIS_REGULATORY_REGION_SEQUENCE_SPECIFIC_DNA_BINDING	GOMF_SEQUENCE_SPECIFIC_DNA_BINDING	GOBP_CENTRAL_NERVOUS_SYSTEM_DEVELOPMENT
26523	AGO1	argonaute RISC component 1 [Source:HGNC Symbol;Acc:HGNC:3262]							GOMF_SEQUENCE_SPECIFIC_DNA_BINDING
79750	ZNF385D	zinc finger protein 385D [Source:HGNC Symbol;Acc:HGNC:26191]							GOMF_SEQUENCE_SPECIFIC_DNA_BINDING
1639	DCTN1	dynactin subunit 1 [Source:HGNC Symbol;Acc:HGNC:2711]								GOBP_CENTRAL_NERVOUS_SYSTEM_DEVELOPMENT	GOCC_CHROMOSOME
3208	HPCA	hippocalcin [Source:HGNC Symbol;Acc:HGNC:5144]								GOBP_CENTRAL_NERVOUS_SYSTEM_DEVELOPMENT
4900	NRGN	neurogranin [Source:HGNC Symbol;Acc:HGNC:8000]								GOBP_CENTRAL_NERVOUS_SYSTEM_DEVELOPMENT
140679	SLC32A1	solute carrier family 32 member 1 [Source:HGNC Symbol;Acc:HGNC:11018]								GOBP_CENTRAL_NERVOUS_SYSTEM_DEVELOPMENT
6752	SSTR2	somatostatin receptor 2 [Source:HGNC Symbol;Acc:HGNC:11331]								GOBP_CENTRAL_NERVOUS_SYSTEM_DEVELOPMENT
409	ARRB2	arrestin beta 2 [Source:HGNC Symbol;Acc:HGNC:712]								GOBP_CENTRAL_NERVOUS_SYSTEM_DEVELOPMENT
57030	SLC17A7	solute carrier family 17 member 7 [Source:HGNC Symbol;Acc:HGNC:16704]								GOBP_CENTRAL_NERVOUS_SYSTEM_DEVELOPMENT
1152	CKB	creatine kinase B [Source:HGNC Symbol;Acc:HGNC:1991]								GOBP_CENTRAL_NERVOUS_SYSTEM_DEVELOPMENT
26609	VCX	variable charge X-linked [Source:HGNC Symbol;Acc:HGNC:12667]								GOBP_CENTRAL_NERVOUS_SYSTEM_DEVELOPMENT
29114	TAGLN3	transgelin 3 [Source:HGNC Symbol;Acc:HGNC:29868]								GOBP_CENTRAL_NERVOUS_SYSTEM_DEVELOPMENT
64377	CHST8	carbohydrate sulfotransferase 8 [Source:HGNC Symbol;Acc:HGNC:15993]								GOBP_CENTRAL_NERVOUS_SYSTEM_DEVELOPMENT
10842	PPP1R17	protein phosphatase 1 regulatory subunit 17 [Source:HGNC Symbol;Acc:HGNC:16973]								GOBP_CENTRAL_NERVOUS_SYSTEM_DEVELOPMENT
23157	SEPTIN6	septin 6 [Source:HGNC Symbol;Acc:HGNC:15848]									GOCC_CHROMOSOME
29803	REPIN1	replication initiator 1 [Source:HGNC Symbol;Acc:HGNC:17922]									GOCC_CHROMOSOME
56158	TEX12	testis expressed 12 [Source:HGNC Symbol;Acc:HGNC:11734]									GOCC_CHROMOSOME
23603	CORO1C	coronin 1C [Source:HGNC Symbol;Acc:HGNC:2254]
55435	AP1AR	adaptor related protein complex 1 associated regulatory protein [Source:HGNC Symbol;Acc:HGNC:28808]
2035	EPB41	erythrocyte membrane protein band 4.1 [Source:HGNC Symbol;Acc:HGNC:3377]
11149	BVES	blood vessel epicardial substance [Source:HGNC Symbol;Acc:HGNC:1152]
390	RND3	Rho family GTPase 3 [Source:HGNC Symbol;Acc:HGNC:671]
752	FMNL1	formin like 1 [Source:HGNC Symbol;Acc:HGNC:1212]
55843	ARHGAP15	Rho GTPase activating protein 15 [Source:HGNC Symbol;Acc:HGNC:21030]
1005	CDH7	cadherin 7 [Source:HGNC Symbol;Acc:HGNC:1766]
1010	CDH12	cadherin 12 [Source:HGNC Symbol;Acc:HGNC:1751]
64403	CDH24	cadherin 24 [Source:HGNC Symbol;Acc:HGNC:14265]
55022	PID1	phosphotyrosine interaction domain containing 1 [Source:HGNC Symbol;Acc:HGNC:26084]
70	ACTC1	actin alpha cardiac muscle 1 [Source:HGNC Symbol;Acc:HGNC:143]
1263	PLK3	polo like kinase 3 [Source:HGNC Symbol;Acc:HGNC:2154]
9513	FXR2	FMR1 autosomal homolog 2 [Source:HGNC Symbol;Acc:HGNC:4024]
4004	LMO1	LIM domain only 1 [Source:HGNC Symbol;Acc:HGNC:6641]
56853	CELF4	CUGBP Elav-like family member 4 [Source:HGNC Symbol;Acc:HGNC:14015]
78986	DUSP26	dual specificity phosphatase 26 [Source:HGNC Symbol;Acc:HGNC:28161]
5796	PTPRK	protein tyrosine phosphatase receptor type K [Source:HGNC Symbol;Acc:HGNC:9674]
1028	CDKN1C	cyclin dependent kinase inhibitor 1C [Source:HGNC Symbol;Acc:HGNC:1786]
51655	RASD1	ras related dexamethasone induced 1 [Source:HGNC Symbol;Acc:HGNC:15828]
605	BCL7A	BAF chromatin remodeling complex subunit BCL7A [Source:HGNC Symbol;Acc:HGNC:1004]
65998	C11orf95	chromosome 11 open reading frame 95 [Source:HGNC Symbol;Acc:HGNC:28449]
3060	HCRT	hypocretin neuropeptide precursor [Source:HGNC Symbol;Acc:HGNC:4847]
2645	GCK	glucokinase [Source:HGNC Symbol;Acc:HGNC:4195]
634	CEACAM1	CEA cell adhesion molecule 1 [Source:HGNC Symbol;Acc:HGNC:1814]
9965	FGF19	fibroblast growth factor 19 [Source:HGNC Symbol;Acc:HGNC:3675]
81031	SLC2A10	solute carrier family 2 member 10 [Source:HGNC Symbol;Acc:HGNC:13444]
1996	ELAVL4	ELAV like RNA binding protein 4 [Source:HGNC Symbol;Acc:HGNC:3315]
6863	TAC1	tachykinin precursor 1 [Source:HGNC Symbol;Acc:HGNC:11517]
793	CALB1	calbindin 1 [Source:HGNC Symbol;Acc:HGNC:1434]
5582	PRKCG	protein kinase C gamma [Source:HGNC Symbol;Acc:HGNC:9402]
4923	NTSR1	neurotensin receptor 1 [Source:HGNC Symbol;Acc:HGNC:8039]
5024	P2RX3	purinergic receptor P2X 3 [Source:HGNC Symbol;Acc:HGNC:8534]
3780	KCNN1	potassium calcium-activated channel subfamily N member 1 [Source:HGNC Symbol;Acc:HGNC:6290]
22895	RPH3A	rabphilin 3A [Source:HGNC Symbol;Acc:HGNC:17056]
10368	CACNG3	calcium voltage-gated channel auxiliary subunit gamma 3 [Source:HGNC Symbol;Acc:HGNC:1407]
9495	AKAP5	A-kinase anchoring protein 5 [Source:HGNC Symbol;Acc:HGNC:375]
3737	KCNA2	potassium voltage-gated channel subfamily A member 2 [Source:HGNC Symbol;Acc:HGNC:6220]
2571	GAD1	glutamate decarboxylase 1 [Source:HGNC Symbol;Acc:HGNC:4092]
594855	CPLX3	complexin 3 [Source:HGNC Symbol;Acc:HGNC:27652]
2572	GAD2	glutamate decarboxylase 2 [Source:HGNC Symbol;Acc:HGNC:4093]
3785	KCNQ2	potassium voltage-gated channel subfamily Q member 2 [Source:HGNC Symbol;Acc:HGNC:6296]
1138	CHRNA5	cholinergic receptor nicotinic alpha 5 subunit [Source:HGNC Symbol;Acc:HGNC:1959]
1143	CHRNB4	cholinergic receptor nicotinic beta 4 subunit [Source:HGNC Symbol;Acc:HGNC:1964]
1134	CHRNA1	cholinergic receptor nicotinic alpha 1 subunit [Source:HGNC Symbol;Acc:HGNC:1955]
24141	LAMP5	lysosomal associated membrane protein family member 5 [Source:HGNC Symbol;Acc:HGNC:16097]
2893	GRIA4	glutamate ionotropic receptor AMPA type subunit 4 [Source:HGNC Symbol;Acc:HGNC:4574]
6503	SLA	Src like adaptor [Source:HGNC Symbol;Acc:HGNC:10902]
29999	FSCN3	fascin actin-bundling protein 3 [Source:HGNC Symbol;Acc:HGNC:3961]
1261	CNGA3	cyclic nucleotide gated channel subunit alpha 3 [Source:HGNC Symbol;Acc:HGNC:2150]
140767	NRSN1	neurensin 1 [Source:HGNC Symbol;Acc:HGNC:17881]
5630	PRPH	peripherin [Source:HGNC Symbol;Acc:HGNC:9461]
54550	NECAB2	N-terminal EF-hand calcium binding protein 2 [Source:HGNC Symbol;Acc:HGNC:23746]
2847	MCHR1	melanin concentrating hormone receptor 1 [Source:HGNC Symbol;Acc:HGNC:4479]
5617	PRL	prolactin [Source:HGNC Symbol;Acc:HGNC:9445]
347273	CAVIN4	caveolae associated protein 4 [Source:HGNC Symbol;Acc:HGNC:33742]
51278	IER5	immediate early response 5 [Source:HGNC Symbol;Acc:HGNC:5393]
8986	RPS6KA4	ribosomal protein S6 kinase A4 [Source:HGNC Symbol;Acc:HGNC:10433]
2139	EYA2	EYA transcriptional coactivator and phosphatase 2 [Source:HGNC Symbol;Acc:HGNC:3520]
440823	MIAT	myocardial infarction associated transcript [Source:HGNC Symbol;Acc:HGNC:33425]
57060	PCBP4	poly(rC) binding protein 4 [Source:HGNC Symbol;Acc:HGNC:8652]
10213	PSMD14	proteasome 26S subunit, non-ATPase 14 [Source:HGNC Symbol;Acc:HGNC:16889]
23240	TMEM131L	transmembrane 131 like [Source:HGNC Symbol;Acc:HGNC:29146]
147906	DACT3	dishevelled binding antagonist of beta catenin 3 [Source:HGNC Symbol;Acc:HGNC:30745]
6750	SST	somatostatin [Source:HGNC Symbol;Acc:HGNC:11329]
79772	MCTP1	multiple C2 and transmembrane domain containing 1 [Source:HGNC Symbol;Acc:HGNC:26183]
773	CACNA1A	calcium voltage-gated channel subunit alpha1 A [Source:HGNC Symbol;Acc:HGNC:1388]
41	ASIC1	acid sensing ion channel subunit 1 [Source:HGNC Symbol;Acc:HGNC:100]
4885	NPTX2	neuronal pentraxin 2 [Source:HGNC Symbol;Acc:HGNC:7953]
3062	HCRTR2	hypocretin receptor 2 [Source:HGNC Symbol;Acc:HGNC:4849]
8224	SYN3	synapsin III [Source:HGNC Symbol;Acc:HGNC:11496]
5865	RAB3B	RAB3B, member RAS oncogene family [Source:HGNC Symbol;Acc:HGNC:9778]
9152	SLC6A5	solute carrier family 6 member 5 [Source:HGNC Symbol;Acc:HGNC:11051]
9229	DLGAP1	DLG associated protein 1 [Source:HGNC Symbol;Acc:HGNC:2905]
388135	INSYN1	inhibitory synaptic factor 1 [Source:HGNC Symbol;Acc:HGNC:33753]
4301	AFDN	afadin, adherens junction formation factor [Source:HGNC Symbol;Acc:HGNC:7137]
2696	GIPR	gastric inhibitory polypeptide receptor [Source:HGNC Symbol;Acc:HGNC:4271]
387914	SHISA2	shisa family member 2 [Source:HGNC Symbol;Acc:HGNC:20366]
219287	AMER2	APC membrane recruitment protein 2 [Source:HGNC Symbol;Acc:HGNC:26360]
27303	RBMS3	RNA binding motif single stranded interacting protein 3 [Source:HGNC Symbol;Acc:HGNC:13427]
283849	EXOC3L1	exocyst complex component 3 like 1 [Source:HGNC Symbol;Acc:HGNC:27540]
57369	GJD2	gap junction protein delta 2 [Source:HGNC Symbol;Acc:HGNC:19154]
10023	FRAT1	FRAT regulator of WNT signaling pathway 1 [Source:HGNC Symbol;Acc:HGNC:3944]
1013	CDH15	cadherin 15 [Source:HGNC Symbol;Acc:HGNC:1754]
9472	AKAP6	A-kinase anchoring protein 6 [Source:HGNC Symbol;Acc:HGNC:376]
252995	FNDC5	fibronectin type III domain containing 5 [Source:HGNC Symbol;Acc:HGNC:20240]
3902	LAG3	lymphocyte activating 3 [Source:HGNC Symbol;Acc:HGNC:6476]
84966	IGSF21	immunoglobin superfamily member 21 [Source:HGNC Symbol;Acc:HGNC:28246]
23024	PDZRN3	PDZ domain containing ring finger 3 [Source:HGNC Symbol;Acc:HGNC:17704]
85015	USP45	ubiquitin specific peptidase 45 [Source:HGNC Symbol;Acc:HGNC:20080]
284361	EMC10	ER membrane protein complex subunit 10 [Source:HGNC Symbol;Acc:HGNC:27609]
2752	GLUL	glutamate-ammonia ligase [Source:HGNC Symbol;Acc:HGNC:4341]
10278	EFS	embryonal Fyn-associated substrate [Source:HGNC Symbol;Acc:HGNC:16898]
90627	STARD13	StAR related lipid transfer domain containing 13 [Source:HGNC Symbol;Acc:HGNC:19164]
29948	OSGIN1	oxidative stress induced growth inhibitor 1 [Source:HGNC Symbol;Acc:HGNC:30093]
112616	CMTM7	CKLF like MARVEL transmembrane domain containing 7 [Source:HGNC Symbol;Acc:HGNC:19178]
53905	DUOX1	dual oxidase 1 [Source:HGNC Symbol;Acc:HGNC:3062]
5153	PDE1B	phosphodiesterase 1B [Source:HGNC Symbol;Acc:HGNC:8775]
4878	NPPA	natriuretic peptide A [Source:HGNC Symbol;Acc:HGNC:7939]
85462	FHDC1	FH2 domain containing 1 [Source:HGNC Symbol;Acc:HGNC:29363]
124602	KIF19	kinesin family member 19 [Source:HGNC Symbol;Acc:HGNC:26735]
94235	GNG8	G protein subunit gamma 8 [Source:HGNC Symbol;Acc:HGNC:19664]
131544	CRYBG3	crystallin beta-gamma domain containing 3 [Source:HGNC Symbol;Acc:HGNC:34427]
285704	RGMB	repulsive guidance molecule BMP co-receptor b [Source:HGNC Symbol;Acc:HGNC:26896]
258010	SVIP	small VCP interacting protein [Source:HGNC Symbol;Acc:HGNC:25238]
54674	LRRN3	leucine rich repeat neuronal 3 [Source:HGNC Symbol;Acc:HGNC:17200]
4864	NPC1	NPC intracellular cholesterol transporter 1 [Source:HGNC Symbol;Acc:HGNC:7897]
285382	C3orf70	chromosome 3 open reading frame 70 [Source:HGNC Symbol;Acc:HGNC:33731]
50515	CHST11	carbohydrate sulfotransferase 11 [Source:HGNC Symbol;Acc:HGNC:17422]
64388	GREM2	gremlin 2, DAN family BMP antagonist [Source:HGNC Symbol;Acc:HGNC:17655]
1846	DUSP4	dual specificity phosphatase 4 [Source:HGNC Symbol;Acc:HGNC:3070]
4242	MFNG	MFNG O-fucosylpeptide 3-beta-N-acetylglucosaminyltransferase [Source:HGNC Symbol;Acc:HGNC:7038]
80790	CMIP	c-Maf inducing protein [Source:HGNC Symbol;Acc:HGNC:24319]
6875	TAF4B	TATA-box binding protein associated factor 4b [Source:HGNC Symbol;Acc:HGNC:11538]
56341	PRMT8	protein arginine methyltransferase 8 [Source:HGNC Symbol;Acc:HGNC:5188]
259	AMBP	alpha-1-microglobulin/bikunin precursor [Source:HGNC Symbol;Acc:HGNC:453]
57186	RALGAPA2	Ral GTPase activating protein catalytic subunit alpha 2 [Source:HGNC Symbol;Acc:HGNC:16207]
26035	GLCE	glucuronic acid epimerase [Source:HGNC Symbol;Acc:HGNC:17855]
6480	ST6GAL1	ST6 beta-galactoside alpha-2,6-sialyltransferase 1 [Source:HGNC Symbol;Acc:HGNC:10860]
54033	RBM11	RNA binding motif protein 11 [Source:HGNC Symbol;Acc:HGNC:9897]
56952	PRTFDC1	phosphoribosyl transferase domain containing 1 [Source:HGNC Symbol;Acc:HGNC:23333]
10993	SDS	serine dehydratase [Source:HGNC Symbol;Acc:HGNC:10691]
55117	SLC6A15	solute carrier family 6 member 15 [Source:HGNC Symbol;Acc:HGNC:13621]
6535	SLC6A8	solute carrier family 6 member 8 [Source:HGNC Symbol;Acc:HGNC:11055]
5733	PTGER3	prostaglandin E receptor 3 [Source:HGNC Symbol;Acc:HGNC:9595]
80333	KCNIP4	potassium voltage-gated channel interacting protein 4 [Source:HGNC Symbol;Acc:HGNC:30083]
56660	KCNK12	potassium two pore domain channel subfamily K member 12 [Source:HGNC Symbol;Acc:HGNC:6274]
3270	HRC	histidine rich calcium binding protein [Source:HGNC Symbol;Acc:HGNC:5178]
55691	FRMD4A	FERM domain containing 4A [Source:HGNC Symbol;Acc:HGNC:25491]
29091	STXBP6	syntaxin binding protein 6 [Source:HGNC Symbol;Acc:HGNC:19666]
55799	CACNA2D3	calcium voltage-gated channel auxiliary subunit alpha2delta 3 [Source:HGNC Symbol;Acc:HGNC:15460]
283514	SIAH3	siah E3 ubiquitin protein ligase family member 3 [Source:HGNC Symbol;Acc:HGNC:30553]
6583	SLC22A4	solute carrier family 22 member 4 [Source:HGNC Symbol;Acc:HGNC:10968]
6519	SLC3A1	solute carrier family 3 member 1 [Source:HGNC Symbol;Acc:HGNC:11025]
23670	CEMIP2	cell migration inducing hyaluronidase 2 [Source:HGNC Symbol;Acc:HGNC:11869]
84063	KIRREL2	kirre like nephrin family adhesion molecule 2 [Source:HGNC Symbol;Acc:HGNC:18816]
55248	PACC1	proton activated chloride channel 1 [Source:HGNC Symbol;Acc:HGNC:25593]
124056	NOXO1	NADPH oxidase organizer 1 [Source:HGNC Symbol;Acc:HGNC:19404]
9427	ECEL1	endothelin converting enzyme like 1 [Source:HGNC Symbol;Acc:HGNC:3147]
9514	GAL3ST1	galactose-3-O-sulfotransferase 1 [Source:HGNC Symbol;Acc:HGNC:24240]
347088	ADGRD2	adhesion G protein-coupled receptor D2 [Source:HGNC Symbol;Acc:HGNC:18651]
80328	ULBP2	UL16 binding protein 2 [Source:HGNC Symbol;Acc:HGNC:14894]
6004	RGS16	regulator of G protein signaling 16 [Source:HGNC Symbol;Acc:HGNC:9997]
1262	CNGA4	cyclic nucleotide gated channel subunit alpha 4 [Source:HGNC Symbol;Acc:HGNC:2152]
100507003	GFY	golgi associated olfactory signaling regulator [Source:HGNC Symbol;Acc:HGNC:44663]
135924	OR9A2	olfactory receptor family 9 subfamily A member 2 [Source:HGNC Symbol;Acc:HGNC:15093]
393046	OR2A5	olfactory receptor family 2 subfamily A member 5 [Source:HGNC Symbol;Acc:HGNC:8232]
132112	RTP1	receptor transporter protein 1 [Source:HGNC Symbol;Acc:HGNC:28580]
5140	PDE3B	phosphodiesterase 3B [Source:HGNC Symbol;Acc:HGNC:8779]
868	CBLB	Cbl proto-oncogene B [Source:HGNC Symbol;Acc:HGNC:1542]
8788	DLK1	delta like non-canonical Notch ligand 1 [Source:HGNC Symbol;Acc:HGNC:2907]
10156	RASA4	RAS p21 protein activator 4 [Source:HGNC Symbol;Acc:HGNC:23181]
283999	TMEM235	transmembrane protein 235 [Source:HGNC Symbol;Acc:HGNC:27563]
10125	RASGRP1	RAS guanyl releasing protein 1 [Source:HGNC Symbol;Acc:HGNC:9878]
10912	GADD45G	growth arrest and DNA damage inducible gamma [Source:HGNC Symbol;Acc:HGNC:4097]
22875	ENPP4	ectonucleotide pyrophosphatase/phosphodiesterase 4 [Source:HGNC Symbol;Acc:HGNC:3359]
23150	FRMD4B	FERM domain containing 4B [Source:HGNC Symbol;Acc:HGNC:24886]
79827	CLMP	CXADR like membrane protein [Source:HGNC Symbol;Acc:HGNC:24039]
10391	CORO2B	coronin 2B [Source:HGNC Symbol;Acc:HGNC:2256]
60312	AFAP1	actin filament associated protein 1 [Source:HGNC Symbol;Acc:HGNC:24017]
221981	THSD7A	thrombospondin type 1 domain containing 7A [Source:HGNC Symbol;Acc:HGNC:22207]
5224	PGAM2	phosphoglycerate mutase 2 [Source:HGNC Symbol;Acc:HGNC:8889]
9537	TP53I11	tumor protein p53 inducible protein 11 [Source:HGNC Symbol;Acc:HGNC:16842]
10408	MYCNOS	MYCN opposite strand [Source:HGNC Symbol;Acc:HGNC:16911]
137868	SGCZ	sarcoglycan zeta [Source:HGNC Symbol;Acc:HGNC:14075]
2786	GNG4	G protein subunit gamma 4 [Source:HGNC Symbol;Acc:HGNC:4407]
2787	GNG5	G protein subunit gamma 5 [Source:HGNC Symbol;Acc:HGNC:4408]
28526	TRDC	T cell receptor delta constant [Source:HGNC Symbol;Acc:HGNC:12253]
57584	ARHGAP21	Rho GTPase activating protein 21 [Source:HGNC Symbol;Acc:HGNC:23725]
51291	GMIP	GEM interacting protein [Source:HGNC Symbol;Acc:HGNC:24852]
116987	AGAP1	ArfGAP with GTPase domain, ankyrin repeat and PH domain 1 [Source:HGNC Symbol;Acc:HGNC:16922]
729857	RGPD2	RANBP2 like and GRIP domain containing 2 [Source:HGNC Symbol;Acc:HGNC:32415]
389941	C1QL3	complement C1q like 3 [Source:HGNC Symbol;Acc:HGNC:19359]
29970	SCHIP1	schwannomin interacting protein 1 [Source:HGNC Symbol;Acc:HGNC:15678]
138046	RALYL	RALY RNA binding protein like [Source:HGNC Symbol;Acc:HGNC:27036]
10424	PGRMC2	progesterone receptor membrane component 2 [Source:HGNC Symbol;Acc:HGNC:16089]
85569	GALP	galanin like peptide [Source:HGNC Symbol;Acc:HGNC:24840]
5313	PKLR	pyruvate kinase L/R [Source:HGNC Symbol;Acc:HGNC:9020]
15	AANAT	aralkylamine N-acetyltransferase [Source:HGNC Symbol;Acc:HGNC:19]
3291	HSD11B2	hydroxysteroid 11-beta dehydrogenase 2 [Source:HGNC Symbol;Acc:HGNC:5209]
29957	SLC25A24	solute carrier family 25 member 24 [Source:HGNC Symbol;Acc:HGNC:20662]
57709	SLC7A14	solute carrier family 7 member 14 [Source:HGNC Symbol;Acc:HGNC:29326]
63941	NECAB3	N-terminal EF-hand calcium binding protein 3 [Source:HGNC Symbol;Acc:HGNC:15851]
347252	IGFBPL1	insulin like growth factor binding protein like 1 [Source:HGNC Symbol;Acc:HGNC:20081]
162494	RHBDL3	rhomboid like 3 [Source:HGNC Symbol;Acc:HGNC:16502]
56884	FSTL5	follistatin like 5 [Source:HGNC Symbol;Acc:HGNC:21386]
63926	ANKEF1	ankyrin repeat and EF-hand domain containing 1 [Source:HGNC Symbol;Acc:HGNC:15803]
151742	PPM1L	protein phosphatase, Mg2+/Mn2+ dependent 1L [Source:HGNC Symbol;Acc:HGNC:16381]
126969	SLC44A3	solute carrier family 44 member 3 [Source:HGNC Symbol;Acc:HGNC:28689]
6866	TAC3	tachykinin precursor 3 [Source:HGNC Symbol;Acc:HGNC:11521]
5519	PPP2R1B	protein phosphatase 2 scaffold subunit Abeta [Source:HGNC Symbol;Acc:HGNC:9303]
79666	PLEKHF2	pleckstrin homology and FYVE domain containing 2 [Source:HGNC Symbol;Acc:HGNC:20757]
9246	UBE2L6	ubiquitin conjugating enzyme E2 L6 [Source:HGNC Symbol;Acc:HGNC:12490]
222537	HS3ST5	heparan sulfate-glucosamine 3-sulfotransferase 5 [Source:HGNC Symbol;Acc:HGNC:19419]
55857	KIZ	kizuna centrosomal protein [Source:HGNC Symbol;Acc:HGNC:15865]
26610	ELP4	elongator acetyltransferase complex subunit 4 [Source:HGNC Symbol;Acc:HGNC:1171]
170954	PPP1R18	protein phosphatase 1 regulatory subunit 18 [Source:HGNC Symbol;Acc:HGNC:29413]
1962	EHHADH	enoyl-CoA hydratase and 3-hydroxyacyl CoA dehydrogenase [Source:HGNC Symbol;Acc:HGNC:3247]
9951	HS3ST4	heparan sulfate-glucosamine 3-sulfotransferase 4 [Source:HGNC Symbol;Acc:HGNC:5200]
9435	CHST2	carbohydrate sulfotransferase 2 [Source:HGNC Symbol;Acc:HGNC:1970]
4430	MYO1B	myosin IB [Source:HGNC Symbol;Acc:HGNC:7596]
54715	RBFOX1	RNA binding fox-1 homolog 1 [Source:HGNC Symbol;Acc:HGNC:18222]
157807	CLVS1	clavesin 1 [Source:HGNC Symbol;Acc:HGNC:23139]
135152	B3GAT2	beta-1,3-glucuronyltransferase 2 [Source:HGNC Symbol;Acc:HGNC:922]
27090	ST6GALNAC4	ST6 N-acetylgalactosaminide alpha-2,6-sialyltransferase 4 [Source:HGNC Symbol;Acc:HGNC:17846]
374907	B3GNT8	UDP-GlcNAc:betaGal beta-1,3-N-acetylglucosaminyltransferase 8 [Source:HGNC Symbol;Acc:HGNC:24139]
79623	GALNT14	polypeptide N-acetylgalactosaminyltransferase 14 [Source:HGNC Symbol;Acc:HGNC:22946]
91614	DEPDC7	DEP domain containing 7 [Source:HGNC Symbol;Acc:HGNC:29899]
6345	SRL	sarcalumenin [Source:HGNC Symbol;Acc:HGNC:11295]
118429	ANTXR2	ANTXR cell adhesion molecule 2 [Source:HGNC Symbol;Acc:HGNC:21732]
6916	TBXAS1	thromboxane A synthase 1 [Source:HGNC Symbol;Acc:HGNC:11609]
84650	EBPL	EBP like [Source:HGNC Symbol;Acc:HGNC:18061]
57146	TMEM159	transmembrane protein 159 [Source:HGNC Symbol;Acc:HGNC:30136]
23544	SEZ6L	seizure related 6 homolog like [Source:HGNC Symbol;Acc:HGNC:10763]
79616	CCNJL	cyclin J like [Source:HGNC Symbol;Acc:HGNC:25876]
94274	PPP1R14A	protein phosphatase 1 regulatory inhibitor subunit 14A [Source:HGNC Symbol;Acc:HGNC:14871]
64064	OXCT2	3-oxoacid CoA-transferase 2 [Source:HGNC Symbol;Acc:HGNC:18606]
157	GRK3	G protein-coupled receptor kinase 3 [Source:HGNC Symbol;Acc:HGNC:290]
5651	TMPRSS15	transmembrane serine protease 15 [Source:HGNC Symbol;Acc:HGNC:9490]
5900	RALGDS	ral guanine nucleotide dissociation stimulator [Source:HGNC Symbol;Acc:HGNC:9842]
153020	RASGEF1B	RasGEF domain family member 1B [Source:HGNC Symbol;Acc:HGNC:24881]
165082	ADGRF3	adhesion G protein-coupled receptor F3 [Source:HGNC Symbol;Acc:HGNC:18989]
30811	HUNK	hormonally up-regulated Neu-associated kinase [Source:HGNC Symbol;Acc:HGNC:13326]
56997	COQ8A	coenzyme Q8A [Source:HGNC Symbol;Acc:HGNC:16812]
64781	CERK	ceramide kinase [Source:HGNC Symbol;Acc:HGNC:19256]
56903	PAPOLB	poly(A) polymerase beta [Source:HGNC Symbol;Acc:HGNC:15970]
744	MPPED2	metallophosphoesterase domain containing 2 [Source:HGNC Symbol;Acc:HGNC:1180]
92912	UBE2Q2	ubiquitin conjugating enzyme E2 Q2 [Source:HGNC Symbol;Acc:HGNC:19248]
134111	UBE2QL1	ubiquitin conjugating enzyme E2 Q family like 1 [Source:HGNC Symbol;Acc:HGNC:37269]
161253	REM2	RRAD and GEM like GTPase 2 [Source:HGNC Symbol;Acc:HGNC:20248]
54769	DIRAS2	DIRAS family GTPase 2 [Source:HGNC Symbol;Acc:HGNC:19323]
10777	ARPP21	cAMP regulated phosphoprotein 21 [Source:HGNC Symbol;Acc:HGNC:16968]
146713	RBFOX3	RNA binding fox-1 homolog 3 [Source:HGNC Symbol;Acc:HGNC:27097]
51207	DUSP13	dual specificity phosphatase 13 [Source:HGNC Symbol;Acc:HGNC:19681]
341019	DCDC1	doublecortin domain containing 1 [Source:HGNC Symbol;Acc:HGNC:20625]
161436	EML5	EMAP like 5 [Source:HGNC Symbol;Acc:HGNC:18197]
25817	TAFA5	TAFA chemokine like family member 5 [Source:HGNC Symbol;Acc:HGNC:21592]
90525	SHF	Src homology 2 domain containing F [Source:HGNC Symbol;Acc:HGNC:25116]
80000	GREB1L	GREB1 like retinoic acid receptor coactivator [Source:HGNC Symbol;Acc:HGNC:31042]
9678	PHF14	PHD finger protein 14 [Source:HGNC Symbol;Acc:HGNC:22203]
29919	RMC1	regulator of MON1-CCZ1 [Source:HGNC Symbol;Acc:HGNC:24326]
9086	EIF1AY	eukaryotic translation initiation factor 1A Y-linked [Source:HGNC Symbol;Acc:HGNC:3252]
84668	FAM126A	family with sequence similarity 126 member A [Source:HGNC Symbol;Acc:HGNC:24587]
55586	MIOX	myo-inositol oxygenase [Source:HGNC Symbol;Acc:HGNC:14522]
11274	USP18	ubiquitin specific peptidase 18 [Source:HGNC Symbol;Acc:HGNC:12616]
90293	KLHL13	kelch like family member 13 [Source:HGNC Symbol;Acc:HGNC:22931]
148113	CILP2	cartilage intermediate layer protein 2 [Source:HGNC Symbol;Acc:HGNC:24213]
79650	USB1	U6 snRNA biogenesis phosphodiesterase 1 [Source:HGNC Symbol;Acc:HGNC:25792]
254042	METAP1D	methionyl aminopeptidase type 1D, mitochondrial [Source:HGNC Symbol;Acc:HGNC:32583]
56961	SHD	Src homology 2 domain containing transforming protein D [Source:HGNC Symbol;Acc:HGNC:30633]
54913	RPP25	ribonuclease P and MRP subunit p25 [Source:HGNC Symbol;Acc:HGNC:30361]
59336	PRDM13	PR/SET domain 13 [Source:HGNC Symbol;Acc:HGNC:13998]
55233	MOB1A	MOB kinase activator 1A [Source:HGNC Symbol;Acc:HGNC:16015]
79097	TRIM48	tripartite motif containing 48 [Source:HGNC Symbol;Acc:HGNC:19021]
56241	SUSD2	sushi domain containing 2 [Source:HGNC Symbol;Acc:HGNC:30667]
1993	ELAVL2	ELAV like RNA binding protein 2 [Source:HGNC Symbol;Acc:HGNC:3313]
113622	ADPRHL1	ADP-ribosylhydrolase like 1 [Source:HGNC Symbol;Acc:HGNC:21303]
57523	NYNRIN	NYN domain and retroviral integrase containing [Source:HGNC Symbol;Acc:HGNC:20165]
10517	FBXW10	F-box and WD repeat domain containing 10 [Source:HGNC Symbol;Acc:HGNC:1211]
388419	BTBD17	BTB domain containing 17 [Source:HGNC Symbol;Acc:HGNC:33758]
157753	TMEM74	transmembrane protein 74 [Source:HGNC Symbol;Acc:HGNC:26409]
260429	PRSS33	serine protease 33 [Source:HGNC Symbol;Acc:HGNC:30405]
57583	TMEM181	transmembrane protein 181 [Source:HGNC Symbol;Acc:HGNC:20958]
100128127	ADGRA1-AS1	ADGRA1 antisense RNA 1 [Source:HGNC Symbol;Acc:HGNC:49543]
100130155	MIR124-2HG	MIR124-2 host gene [Source:HGNC Symbol;Acc:HGNC:48723]
100130275	TFAP2A-AS1	TFAP2A antisense RNA 1 [Source:HGNC Symbol;Acc:HGNC:40579]
100505894	TMEM161B-AS1	TMEM161B antisense RNA 1 [Source:HGNC Symbol;Acc:HGNC:43839]
100505920	LINC02036	long intergenic non-protein coding RNA 2036 [Source:HGNC Symbol;Acc:HGNC:52876]
100505967	LINC00645	long intergenic non-protein coding RNA 645 [Source:HGNC Symbol;Acc:HGNC:44299]
100505985	AL138826.1	uncharacterized LOC100505985 [Source:NCBI gene (formerly Entrezgene);Acc:100505985]
100506108	SIX3-AS1	SIX3 antisense RNA 1 [Source:HGNC Symbol;Acc:HGNC:40532]
100507616	LINC02397	long intergenic non-protein coding RNA 2397 [Source:HGNC Symbol;Acc:HGNC:53323]
100507661	LINC02082	long intergenic non-protein coding RNA 2082 [Source:HGNC Symbol;Acc:HGNC:52931]
100534593	STX16-NPEPL1	STX16-NPEPL1 readthrough (NMD candidate) [Source:HGNC Symbol;Acc:HGNC:41993]
100873953	WWC3-AS1	WWC3 antisense RNA 1 [Source:HGNC Symbol;Acc:HGNC:41236]
100874077	ATP1B3-AS1	ATP1B3 antisense RNA 1 [Source:HGNC Symbol;Acc:HGNC:40088]
101060019	LINC01799	long intergenic non-protein coding RNA 1799 [Source:HGNC Symbol;Acc:HGNC:52589]
101410536	EVX1-AS	EVX1 antisense RNA [Source:HGNC Symbol;Acc:HGNC:40223]
101669762	BLACAT1	bladder cancer associated transcript 1 [Source:HGNC Symbol;Acc:HGNC:48597]
101927149	LINC01471	long intergenic non-protein coding RNA 1471 [Source:HGNC Symbol;Acc:HGNC:51106]
101927314	AL589740.1	novel transcript
101927720	ZNF793-AS1	ZNF793 antisense RNA 1 (head to head) [Source:HGNC Symbol;Acc:HGNC:51303]
101928834	AL157895.1	novel transcript, antisense to C10orf112
101928922	LINC00463	long intergenic non-protein coding RNA 463 [Source:HGNC Symbol;Acc:HGNC:42813]
102723385	AC099518.4	novel transcript, antisense to TMC7 and COQ7
102723471	LHX1-DT	LHX1 divergent transcript [Source:HGNC Symbol;Acc:HGNC:53778]
102723775	LINC01315	long intergenic non-protein coding RNA 1315 [Source:HGNC Symbol;Acc:HGNC:50513]
104355219	LHX5-AS1	LHX5 antisense RNA 1 [Source:HGNC Symbol;Acc:HGNC:49570]
104355290	MIR217HG	MIR217 host gene [Source:HGNC Symbol;Acc:HGNC:50537]
105373144	LINC01456	long intergenic non-protein coding RNA 1456 [Source:HGNC Symbol;Acc:HGNC:50846]
105377335	AC106881.1	novel transcript, antisense to UNC5C
107985075	AC129492.1	novel transcript, antisense to ALOX12B
107985879	LINC01833	long intergenic non-protein coding RNA 1833 [Source:HGNC Symbol;Acc:HGNC:52644]
107986809	ELN-AS1	ELN antisense RNA 1 [Source:HGNC Symbol;Acc:HGNC:40212]
111082994	LINC02488	long intergenic non-protein coding RNA 2488 [Source:HGNC Symbol;Acc:HGNC:53467]
113263	GLCCI1	glucocorticoid induced 1 [Source:HGNC Symbol;Acc:HGNC:18713]
115353	LRRC42	leucine rich repeat containing 42 [Source:HGNC Symbol;Acc:HGNC:28792]
116159	CYYR1	cysteine and tyrosine rich 1 [Source:HGNC Symbol;Acc:HGNC:16274]
118568829	AC100812.1	novel transcript
119545629	AC124068.2	novel transcript, antisense to POLG
144817	LINC00330	long intergenic non-protein coding RNA 330 [Source:HGNC Symbol;Acc:HGNC:42047]
145407	ARMH4	armadillo like helical domain containing 4 [Source:HGNC Symbol;Acc:HGNC:19846]
151278	CCDC140	CCDC140 long non-coding RNA [Source:HGNC Symbol;Acc:HGNC:26514]
153364	MBLAC2	metallo-beta-lactamase domain containing 2 [Source:HGNC Symbol;Acc:HGNC:33711]
154075	SAMD3	sterile alpha motif domain containing 3 [Source:HGNC Symbol;Acc:HGNC:21574]
157627	MIR124-1HG	MIR124-1 host gene [Source:HGNC Symbol;Acc:HGNC:27231]
196047	EMX2OS	EMX2 opposite strand/antisense RNA [Source:HGNC Symbol;Acc:HGNC:18511]
23199	GSE1	Gse1 coiled-coil protein [Source:HGNC Symbol;Acc:HGNC:28979]
254268	AKNAD1	AKNA domain containing 1 [Source:HGNC Symbol;Acc:HGNC:28398]
26082	LINC02249	long intergenic non-protein coding RNA 2249 [Source:HGNC Symbol;Acc:HGNC:32351]
27439	TMEM121B	transmembrane protein 121B [Source:HGNC Symbol;Acc:HGNC:1844]
283212	KLHL35	kelch like family member 35 [Source:HGNC Symbol;Acc:HGNC:26597]
283267	LINC00294	long intergenic non-protein coding RNA 294 [Source:HGNC Symbol;Acc:HGNC:27456]
283521	TMEM272	transmembrane protein 272 [Source:HGNC Symbol;Acc:HGNC:26737]
283685	GOLGA6L2	golgin A6 family like 2 [Source:HGNC Symbol;Acc:HGNC:26695]
284576	LEMD1-AS1	LEMD1 antisense RNA 1 [Source:HGNC Symbol;Acc:HGNC:44132]
29951	PDZRN4	PDZ domain containing ring finger 4 [Source:HGNC Symbol;Acc:HGNC:30552]
338653	KCNQ1-AS1	KCNQ1 antisense RNA 1 [Source:HGNC Symbol;Acc:HGNC:42790]
339751	MAP3K20-AS1	MAP3K20 antisense RNA 1 [Source:HGNC Symbol;Acc:HGNC:27935]
340277	FAM221A	family with sequence similarity 221 member A [Source:HGNC Symbol;Acc:HGNC:27977]
3499	IGHEP2	immunoglobulin heavy constant epsilon P2 (pseudogene) [Source:HGNC Symbol;Acc:HGNC:5524]
388021	TMEM179	transmembrane protein 179 [Source:HGNC Symbol;Acc:HGNC:20137]
388695	LYSMD1	LysM domain containing 1 [Source:HGNC Symbol;Acc:HGNC:32070]
388882	FAM230I	family with sequence similarity 230 member I [Source:HGNC Symbol;Acc:HGNC:52446]
389206	BEND4	BEN domain containing 4 [Source:HGNC Symbol;Acc:HGNC:23815]
399717	GATA3-AS1	GATA3 antisense RNA 1 [Source:HGNC Symbol;Acc:HGNC:33786]
399947	C11orf87	chromosome 11 open reading frame 87 [Source:HGNC Symbol;Acc:HGNC:33788]
400831	C20orf202	chromosome 20 open reading frame 202 [Source:HGNC Symbol;Acc:HGNC:37254]
400955	LINC01122	long intergenic non-protein coding RNA 1122 [Source:HGNC Symbol;Acc:HGNC:49267]
401237	CASC15	cancer susceptibility 15 [Source:HGNC Symbol;Acc:HGNC:28245]
401492	LINC01235	long intergenic non-protein coding RNA 1235 [Source:HGNC Symbol;Acc:HGNC:49769]
441178	LINC02487	long intergenic non-protein coding RNA 2487 [Source:HGNC Symbol;Acc:HGNC:53466]
55220	KLHDC8A	kelch domain containing 8A [Source:HGNC Symbol;Acc:HGNC:25573]
56256	SERTAD4	SERTA domain containing 4 [Source:HGNC Symbol;Acc:HGNC:25236]
57495	NWD2	NACHT and WD repeat domain containing 2 [Source:HGNC Symbol;Acc:HGNC:29229]
6315	ATXN8OS	ATXN8 opposite strand lncRNA [Source:HGNC Symbol;Acc:HGNC:10561]
642366	AC010478.1	novel transcript, antisense to ISL1
646588	AC005165.1	novel transcript
654790	PCP4L1	Purkinje cell protein 4 like 1 [Source:HGNC Symbol;Acc:HGNC:20448]
768096	HAR1A	highly accelerated region 1A [Source:HGNC Symbol;Acc:HGNC:33117]
80774	LIMD2	LIM domain containing 2 [Source:HGNC Symbol;Acc:HGNC:28142]
81563	C1orf21	chromosome 1 open reading frame 21 [Source:HGNC Symbol;Acc:HGNC:15494]
83641	FAM107B	family with sequence similarity 107 member B [Source:HGNC Symbol;Acc:HGNC:23726]
