# Supplementary material for: Identification of ASCL1 as a determinant for human iPSC-derived dopaminergic neurons
Source: Sci Rep. 2021 Nov 15;11:22257. doi: 10.1038/s41598-021-01366-4 (PMC8593045; doi:10.1038/s41598-021-01366-4)
Supplement: Supplementary file 4 — Supplementary Information 4. [file 41598_2021_1366_MOESM4_ESM.xlsx]

## Sheet: Sheet1
		5' --> 3'
	TH_F	GGAAGGCCGTGCTAAACCT
	TH_R	GGATTTTGGCTTCAAACGTCTC
	MAP2_F	ATGGGATCAACGGAGAGCTGA
	MAP2_R	TCACCTTTCAGGACTGCTACA
	ASCL1_F	CCCAAGCAAGTCAAGCGACA
	ASCL1_R	AAGCCGCTGAAGTTGAGCC
	NEUROD1_F	GTCTCCTTCGTTCAGACGCTT
	NEUROD1_R	AAAGTCCGAGGATTGAGTTGC
	DAT_F	CCACCATGCCATACGTGGTC
	DAT_R	CCGGTAGAAGTCAACGCTCA
	VMAT2_F	CCTGAATGAAAACGTGCAAGTTG
	VMAT2_R	AGTAGTCCTATGAAAGGGTTGGT
	GAPDH_F	GGAGCGAGATCCCTCCAAAAT
	GAPDH_R	GGCTGTTGTCATACTTCTCATGG
	DDC_F	CAAGTCACTCCCGGCTGC
	DDC_R	CGTCCCTCAATGCCTTCCAT
	VGLUT2_F	TGGGGCTACATCATCACTCA
	VGLUT2_R	GAAGTATGGCAGCTCCGAAA
	TH-guide1	GGCACTCAGCGCATGGGCAAGGG
	TH-guide2	TAGGTGCACGGCGTCCCTGAGGG
	ASCL1-guide1	GAGCTTTCCATGCGCAGCGGCGG
	ASCL1-guide2	AGAGCCCTCGTCCGACGAGTAGG
	NEUROD1-guide1	CCAAATCGTACAGCGAGAGTGGG
	NEUROD1-guide2	TCTATGGGGATCTCGCAGCGAGG
	ASCL1_KO_F	GAGCGCAGCCTTAGTAGGAG
	ASCL1_KO_R	AGATGCAGGTTGTGCGATCA
	NEUROD1_KO_F	CCTGCAGCTAGCGCTTTTGT
	NEUROD1_KO_R	TTGCTTGTGATTTTGTTATCCCGA
